# Supplementary material for: Metabolome Analysis Identified Okaramines in the Soybean Rhizosphere as a Legacy of Hairy Vetch
Source: Front Genet. 2020 Feb 24;11:114. doi: 10.3389/fgene.2020.00114 (PMC7049541; doi:10.3389/fgene.2020.00114)
Supplement: Supplementary file 2 [file Table_1.xlsx]

## Sheet: Sheet1
Supplementary Table 1 A data matrix of metabolite peaks detected in the soil samples by LC-MS based untargeted metabolome analysis.
The peaks were detected and aligned using PowerGetBatch software. The peaks detected in the mock control samples were excluded.
No	Average retention time (min)	Average m/z value	Average peak intensity a	Max peak intensity a	Adduct ion	Peak intensity a						Annotation by compound database search (5 ppm) b					Annotation by compound database search (1 ppm) b					PCA loading c
						TUAT-RH	TUAT-RZ	Kazusa	KUAS-F	KUAS-R		#Results	Top formula	Annotation	Compound IDs		#Results	Top formula	Annotation	Compound IDs		Component 1	Component 2
270	11.7341	685.239	1.75855	1.88899	[2M+H]+				1.88899	1.6281		20	C12H22O11	(27 names) Lactulose;Sakebiose;Nigerose;Inulobiose;Trehalose;Turanose;Isomaltose;6-O-alpha-D-Glucopyranosyl-D-glucose;D-Isomaltose;Melibiulose;6-O-alpha-D-Galactopyranosyl-D-fructose;Sakebiose;Lactose;Melibiose;...	KG:C07064,HM:HMDB0000740;KN:C00050493,HM:HMDB0006603;KG:C01711,HM:HMDB0029898;KG:C01083,KN:C00001152,HM:HMDB0000975,HM:HMDB0029880;KG:C19636,HM:HMDB0011740;KN:C00018660;KG:C19634;KG:C01518,KG:C19773,KG:C02048,KG:C04147,KN:C00001137,HM:HMDB0029882,HM:HMDB0060068;KG:C06422,KG:C01971,KG:C00208,KG:C00243,KG:C06421,KG:C00897,KG:C20861,KG:C20236,KG:C01970,KG:C00185,KG:C02964,KN:C00001134,KN:C00001136,K…		20	C12H22O11	(27 names) Lactulose;Sakebiose;Nigerose;Inulobiose;Trehalose;Turanose;Isomaltose;6-O-alpha-D-Glucopyranosyl-D-glucose;D-Isomaltose;Melibiulose;6-O-alpha-D-Galactopyranosyl-D-fructose;Sakebiose;Lactose;Melibiose;...	KG:C07064,HM:HMDB0000740;KN:C00050493,HM:HMDB0006603;KG:C01711,HM:HMDB0029898;KG:C01083,KN:C00001152,HM:HMDB0000975,HM:HMDB0029880;KG:C19636,HM:HMDB0011740;KN:C00018660;KG:C19634;KG:C01518,KG:C19773,KG:C02048,KG:C04147,KN:C00001137,HM:HMDB0029882,HM:HMDB0060068;KG:C06422,KG:C01971,KG:C00208,KG:C00243,KG:C06421,KG:C00897,KG:C20861,KG:C20236,KG:C01970,KG:C00185,KG:C02964,KN:C00001134,KN:C00001136,K…		0.0632683	0.0337945
431	55.2928	576.386	0.575823	1.66699	[M+H]+				-0.515349	1.66699												0.0561208	0.0509127
16	9.3987	673.214	0.709535	1.27695	[M+H]+	0.282641	0.0467323	1.06672	1.27695	0.874633		1	C33H36O15	(+)-Pinoresinol 4-O-(6''-O-galloyl)-beta-D-glucopyranoside	KN:C00048240		1	C33H36O15	(+)-Pinoresinol 4-O-(6''-O-galloyl)-beta-D-glucopyranoside	KN:C00048240		0.0586328	-0.0506037
10	9.39678	675.743	0.662665	1.25378	[M+H]+	0.32844	-0.122532	1.00073	1.25378	0.852903												0.0579976	-0.0482011
15	9.39823	677.015	0.733713	1.24793	[M+H]+	0.371097	0.11686	1.05539	1.24793	0.877283												0.058237	-0.0510929
1677	96.766	605.255	0.410409	1.19869	[M+H]+				1.19869	-0.377867		2	C27H44N2O9S2	(2 names) 11-[(2R)-3-[2-amino-3-methyl-4-(2-methyl-1,3-thiazol-4-yl)but-3-en-1-yl]-2-methyloxiran-2-yl]-3-hydroxy-4,4,6,8-tetramethyl-5-oxo-7-(sulfooxy)undecanoic acid;11-[(2R)-3-[2-amino-3-methyl-4-(2-methyl-1...	HM:HMDB0127547;HM:HMDB0127548							0.0618726	0.0197268
14	9.39783	614.734	0.695062	1.16577	[M+H]+	0.389336	-0.0222655	1.06583	1.16577	0.876636												0.0560738	-0.0524147
25	9.40622	750.196	0.765238	1.12726	[M+H]+	0.227463		0.952622	1.12726	0.753607												0.0456108	-0.042407
63	9.41528	747.079	0.714314	1.06783	[M+H]+	0.151204		0.954492	1.06783	0.683729												0.0455311	-0.0440684
23	9.40546	612.64	0.762417	1.03342	[M+H]+	0.313356		0.958528	1.03342	0.74436												0.0438899	-0.0423534
26	9.40627	296.97	0.703538	1.03146	[M+H]+			0.705922	1.03146	0.373235												0.0600409	-0.0433387
28	9.40749	843.086	0.691574	1.01211	[M+H]+	0.176564		0.894021	1.01211	0.683602												0.0451565	-0.0426997
1482	88.5639	816.282	0.344241	1.01061	[M+H]+	1.00803	1.01061	0.655575	-0.49991	-0.453096												-0.0665784	-0.0182225
62	9.41528	748.634	0.63359	0.98374	[M+H]+	0.085535		0.850767	0.98374	0.614317												0.0457061	-0.0434757
73	9.41848	964.813	0.617792	0.982341	[M+H]+	0.0435769		0.81371	0.982341	0.631542												0.0464578	-0.0424917
1789	100.214	605.255	0.266957	0.975075	[M+H]+				0.975075	-0.441161		2	C27H44N2O9S2	(2 names) 11-[(2R)-3-[2-amino-3-methyl-4-(2-methyl-1,3-thiazol-4-yl)but-3-en-1-yl]-2-methyloxiran-2-yl]-3-hydroxy-4,4,6,8-tetramethyl-5-oxo-7-(sulfooxy)undecanoic acid;11-[(2R)-3-[2-amino-3-methyl-4-(2-methyl-1...	HM:HMDB0127547;HM:HMDB0127548							0.0620986	0.020685
1502	89.3073	301.216	0.580376	0.958374	[M+H]+	0.413166	0.629656		0.958374	0.320307		62	C20H28O2	(87 names) Angustanoic acid A;(+)-Angustanoic acid A;(E)-Udoteafuran;Ghiselinin;17alpha-Methyl-17beta-hydroxyandrosta-4,6-dien-3-one;17alpha-Methyl-6,7-dehydrotestosterone;Spruceanol;ent-6,8(17),13-Labdatrien-15...	KN:C00049985;KN:C00022132;KN:C00022400;KG:C15353;KG:C09188,KN:C00003484,LM:LMPR0104100003;KN:C00023289;KN:C00032542;KN:C00023679;KN:C00011029;KN:C00032253;HM:HMDB0036711;KN:C00036015;KN:C00035772;LM:LMFA01030699;KN:C00041232;KG:C15263;LM:LMFA01030698;KN:C00035593;LM:LMFA01030692;HM:HMDB0036710;KN:C00046728,LM:LMPR0104450001;HM:HMDB0038702;KN:C00048753;KG:C16683,HM:HMDB0012329;KG:C14925;LM:LMPR010…		62	C20H28O2	(87 names) Angustanoic acid A;(+)-Angustanoic acid A;(E)-Udoteafuran;Ghiselinin;17alpha-Methyl-17beta-hydroxyandrosta-4,6-dien-3-one;17alpha-Methyl-6,7-dehydrotestosterone;Spruceanol;ent-6,8(17),13-Labdatrien-15...	KN:C00049985;KN:C00022132;KN:C00022400;KG:C15353;KG:C09188,KN:C00003484,LM:LMPR0104100003;KN:C00023289;KN:C00032542;KN:C00023679;KN:C00011029;KN:C00032253;HM:HMDB0036711;KN:C00036015;KN:C00035772;LM:LMFA01030699;KN:C00041232;KG:C15263;LM:LMFA01030698;KN:C00035593;LM:LMFA01030692;HM:HMDB0036710;KN:C00046728,LM:LMPR0104450001;HM:HMDB0038702;KN:C00048753;KG:C16683,HM:HMDB0012329;KG:C14925;LM:LMPR010…		0.0073406	0.0826035
72	9.41679	962.231	0.572102	0.954337	[M+H]+	-0.0200172		0.790868	0.954337	0.563219												0.0466157	-0.0435869
18	9.40053	613.685	0.720595	0.924616	[M+H]+			0.747178	0.924616	0.489991												0.0598159	-0.0421922
1480	88.5505	830.297	0.220579	0.915104	[M+H]+	0.910448	0.915104	0.597586	-0.607844	-0.712401												-0.0657534	-0.0241284
74	9.4188	671.955	0.573475	0.908994	[M+H]+	0.127521		0.70931	0.908994	0.548074												0.0449531	-0.0415057
2185	104.474	594.564	0.419458	0.890748	[M+H]+	0.890748	0.488451	0.620911		-0.322277												-0.0546268	-0.00120038
1684	96.9087	546.488	0.575156	0.87778	[M+H]+	0.00875234			0.838935	0.87778		1	C35H63N1O3	Aminobacteriohopanetriol	KG:C21123,LM:LMPR04000005		1	C35H63N1O3	Aminobacteriohopanetriol	KG:C21123,LM:LMPR04000005		0.0430278	0.0457186
112	9.43669	967.409	0.772354	0.851808	[M+H]+			0.6929	0.851808													0.0327373	-0.0847218
54	9.4119	610.56	0.551636	0.825482	[M+H]+	0.140098		0.707066	0.825482	0.533898												0.0440584	-0.0416691
58	9.41393	674.476	0.487886	0.823509	[M+H]+	-0.0883572		0.724856	0.823509	0.491537		12	C36H68N1O8P1	(12 names) PE(13:0/18:2(9Z,12Z));PE-NMe(16:1(9Z)/14:1(9Z));PE(14:1(9Z)/17:1(9Z));PE-NMe(14:1(9Z)/16:1(9Z));PE(16:1(9Z)/15:1(9Z));PC(14:1(9E)/14:1(9E));PE(18:2(9Z,12Z)/13:0);PC(10:0/18:2(9Z,12Z));PE(17:2(9Z,12Z)/...	LM:LMGP02010391;HM:HMDB0113062;LM:LMGP02010430;HM:HMDB0112943;LM:LMGP02010519;LM:LMGP01010521,LM:LMGP01010523,HM:HMDB0007900;LM:LMGP02010654;LM:LMGP01010393;LM:LMGP02010593;LM:LMGP02010411;LM:LMGP02010481;LM:LMGP02010564		12	C36H68N1O8P1	(12 names) PE(13:0/18:2(9Z,12Z));PE-NMe(16:1(9Z)/14:1(9Z));PE(14:1(9Z)/17:1(9Z));PE-NMe(14:1(9Z)/16:1(9Z));PE(16:1(9Z)/15:1(9Z));PC(14:1(9E)/14:1(9E));PE(18:2(9Z,12Z)/13:0);PC(10:0/18:2(9Z,12Z));PE(17:2(9Z,12Z)/...	LM:LMGP02010391;HM:HMDB0113062;LM:LMGP02010430;HM:HMDB0112943;LM:LMGP02010519;LM:LMGP01010521,LM:LMGP01010523,HM:HMDB0007900;LM:LMGP02010654;LM:LMGP01010393;LM:LMGP02010593;LM:LMGP02010411;LM:LMGP02010481;LM:LMGP02010564		0.0462717	-0.0438661
47	9.41059	959.663	0.625436	0.773527	[M+H]+			0.655078	0.773527	0.447704												0.0597511	-0.0414884
33	9.4088	847.059	0.549873	0.737221	[M+H]+			0.560716	0.737221	0.351681												0.0599612	-0.0415666
53	9.41176	615.788	0.397408	0.727575	[M+H]+	-0.177715		0.62962	0.727575	0.410153												0.0465203	-0.0437662
55	9.41197	846.063	0.542876	0.723869	[M+H]+			0.515197	0.723869	0.389561												0.0603431	-0.0400934
52	9.41176	751.765	0.548402	0.716527	[M+H]+			0.597242	0.716527	0.331436												0.0595613	-0.0425866
44	9.41035	213.018	0.297537	0.710397	[M+H]+	-0.31049		0.513752	0.710397	0.27649												0.0476396	-0.044429
1646	95.6968	403.233	0.235799	0.710368	[M+H]+	-0.0202051	-0.0104045	0.294109	0.205127	0.710368		3	C20H34O8	(3 names) 5S-HETE di-endoperoxide;Acetyl tributyl citrate;Cinitapride	LM:LMFA03000011;HM:HMDB0034159;HM:HMDB0015698		2	C20H34O8	(2 names) 5S-HETE di-endoperoxide;Acetyl tributyl citrate	LM:LMFA03000011;HM:HMDB0034159		0.0495878	0.0175563
31	9.40811	839.151	0.49647	0.686591	[M+H]+			0.492608	0.686591	0.310211												0.0601132	-0.0411415
102	9.43312	1120.59	0.594064	0.67657	[M+H]+			0.511558	0.67657													0.0328136	-0.0845903
1589	93.2298	793.581	0.558221	0.676315	[M+H]+				0.676315	0.440127												0.0632936	0.0333887
241	11.7155	667.229	0.638368	0.675794	[2M-H2O+H]+				0.675794	0.600941		21	C12H22O11	(28 names) Lactulose;Sakebiose;Nigerose;Inulobiose;Trehalose;Turanose;Isomaltose;6-O-alpha-D-Glucopyranosyl-D-glucose;D-Isomaltose;Melibiulose;6-O-alpha-D-Galactopyranosyl-D-fructose;Sakebiose;Lactose;Melibiose;...	KG:C07064,HM:HMDB0000740;KN:C00050493,HM:HMDB0006603;KG:C01711,HM:HMDB0029898;KG:C01083,KN:C00001152,HM:HMDB0000975,HM:HMDB0029880;KG:C19636,HM:HMDB0011740;KN:C00018660;KG:C19634;KG:C01518,KG:C19773,KG:C02048,KG:C04147,KN:C00001137,HM:HMDB0029882,HM:HMDB0060068;KG:C06422,KG:C01971,KG:C00208,KG:C00243,KG:C06421,KG:C00897,KG:C20861,KG:C20236,KG:C01970,KG:C00185,KG:C02964,KN:C00001134,KN:C00001136,K…		20	C12H22O11	(27 names) Lactulose;Sakebiose;Nigerose;Inulobiose;Trehalose;Turanose;Isomaltose;6-O-alpha-D-Glucopyranosyl-D-glucose;D-Isomaltose;Melibiulose;6-O-alpha-D-Galactopyranosyl-D-fructose;Sakebiose;Lactose;Melibiose;...	KG:C07064,HM:HMDB0000740;KN:C00050493,HM:HMDB0006603;KG:C01711,HM:HMDB0029898;KG:C01083,KN:C00001152,HM:HMDB0000975,HM:HMDB0029880;KG:C19636,HM:HMDB0011740;KN:C00018660;KG:C19634;KG:C01518,KG:C19773,KG:C02048,KG:C04147,KN:C00001137,HM:HMDB0029882,HM:HMDB0060068;KG:C06422,KG:C01971,KG:C00208,KG:C00243,KG:C06421,KG:C00897,KG:C20861,KG:C20236,KG:C01970,KG:C00185,KG:C02964,KN:C00001134,KN:C00001136,K…		0.0631766	0.0348899
1	7.22754	391.284	0.668175	0.668175	[M+H]+			0.668175				42	C24H38O4	(47 names) 3alpha,12alpha-Dihydroxy-5beta-chol-8(14)-en-24-oic Acid;(E,E,E)-2-(4,8,12-Trimethyl-3,7,11-tridecatrienyl)-2-butene-1,4-diol diacetate;3beta-Hydroxy-11-oxo-5beta-cholan-24-oic Acid;9'-Carboxy-alpha-c...	KG:C15375,LM:LMST04010224;KN:C00022099;LM:LMST04010153,LM:LMST04010154;HM:HMDB0012866;LM:LMST04010223;LM:LMST04010258;LM:LMST04010157,LM:LMST04010168,LM:LMST04010169,HM:HMDB0062742;KG:C14227;HM:HMDB0041454;KN:C00022517;LM:LMST04010158,LM:LMST04010159,LM:LMST04010160;KG:C11637,LM:LMST04010220,LM:LMST04010221;KN:C00032650;LM:LMST04010226;LM:LMST04010228,LM:LMST04010229;KG:C14577;LM:LMST04010347;LM:…
97	9.43168	1124.1	0.592875	0.66644	[M+H]+			0.519309	0.66644													0.0327164	-0.0847576
42	9.4096	670.701	0.365348	0.637941	[M+H]+			0.494049	0.637941	-0.0359452												0.0585768	-0.0475466
2014	102.309	663.455	0.633204	0.633204	[M+H]+		0.633204
149	10.6226	566.888	-0.143532	0.624048	[M+H]+	0.171932	-0.744914	0.624048	-0.625194													-0.0352633	-0.0801359
64	9.41533	562.947	0.474596	0.623745	[M+H]+			0.503041	0.623745	0.297003												0.0597556	-0.0416237
1439	85.9109	784.534	0.0765789	0.621401	[M+H]+	-0.103529	-0.136483	-0.53719	0.621401	0.538695												0.0511418	0.0587629
2126	103.922	568.549	0.0924294	0.589601	[M+H]+	0.589601	-0.187371	-0.124941														-0.0638194	-0.0307
21	9.40447	280.993	0.170942	0.586482	[M+H]+	-0.573599		0.571906	0.586482	0.0989785												0.0478806	-0.0505704
151	10.6234	634.875	-0.164607	0.586315	[M+H]+	0.136569	-0.711643	0.586315	-0.66967													-0.0362718	-0.0794253
11	9.3969	426.928	0.058037	0.583587	[M+H]+			0.123599	0.583587	-0.533075												0.0586036	-0.0502326
2204	104.756	963.599	0.134931	0.579322	[M+H]+				0.579322	-0.309459		3	C53H87O13P1	(3 names) PI(22:6(4Z,7Z,10Z,13Z,16Z,19Z)/22:2(13Z,16Z));PI(22:2(13Z,16Z)/22:6(4Z,7Z,10Z,13Z,16Z,19Z));PI(22:4(7Z,10Z,13Z,16Z)/22:4(7Z,10Z,13Z,16Z))	LM:LMGP06010813;LM:LMGP06010755;LM:LMGP06010785							0.0630173	0.0259034
13	9.39755	562.067	0.403602	0.573085	[M+H]+			0.408905	0.573085	0.228816												0.0600096	-0.0412069
150	10.6233	498.901	-0.197544	0.570011	[M+H]+	0.104562	-0.730104	0.570011	-0.734643													-0.0368349	-0.0794804
34	9.40886	208.039	0.165735	0.566934	[M+ACN+H]+	-0.429723		0.432678	0.566934	0.0930498												0.0470517	-0.0470867
103	9.43322	1127.62	0.482209	0.563398	[M+H]+			0.401021	0.563398													0.0328293	-0.0845632
273	11.7882	360.15	0.0637754	0.549597	[M+NH4]+	-0.751994			0.393723	0.549597		20	C12H22O11	(27 names) Lactulose;Sakebiose;Nigerose;Inulobiose;Trehalose;Turanose;Isomaltose;6-O-alpha-D-Glucopyranosyl-D-glucose;D-Isomaltose;Melibiulose;6-O-alpha-D-Galactopyranosyl-D-fructose;Sakebiose;Lactose;Melibiose;...	KG:C07064,HM:HMDB0000740;KN:C00050493,HM:HMDB0006603;KG:C01711,HM:HMDB0029898;KG:C01083,KN:C00001152,HM:HMDB0000975,HM:HMDB0029880;KG:C19636,HM:HMDB0011740;KN:C00018660;KG:C19634;KG:C01518,KG:C19773,KG:C02048,KG:C04147,KN:C00001137,HM:HMDB0029882,HM:HMDB0060068;KG:C06422,KG:C01971,KG:C00208,KG:C00243,KG:C06421,KG:C00897,KG:C20861,KG:C20236,KG:C01970,KG:C00185,KG:C02964,KN:C00001134,KN:C00001136,K…		20	C12H22O11	(27 names) Lactulose;Sakebiose;Nigerose;Inulobiose;Trehalose;Turanose;Isomaltose;6-O-alpha-D-Glucopyranosyl-D-glucose;D-Isomaltose;Melibiulose;6-O-alpha-D-Galactopyranosyl-D-fructose;Sakebiose;Lactose;Melibiose;...	KG:C07064,HM:HMDB0000740;KN:C00050493,HM:HMDB0006603;KG:C01711,HM:HMDB0029898;KG:C01083,KN:C00001152,HM:HMDB0000975,HM:HMDB0029880;KG:C19636,HM:HMDB0011740;KN:C00018660;KG:C19634;KG:C01518,KG:C19773,KG:C02048,KG:C04147,KN:C00001137,HM:HMDB0029882,HM:HMDB0060068;KG:C06422,KG:C01971,KG:C00208,KG:C00243,KG:C06421,KG:C00897,KG:C20861,KG:C20236,KG:C01970,KG:C00185,KG:C02964,KN:C00001134,KN:C00001136,K…		0.0483201	0.046505
2131	103.998	256.264	0.190039	0.540418	[M+H]+	0.540418	0.0338527	-0.00415355				1	C16H33N1O1	Palmitamide	KN:C00037269,LM:LMFA08010009,HM:HMDB0012273		1	C16H33N1O1	Palmitamide	KN:C00037269,LM:LMFA08010009,HM:HMDB0012273		-0.0642076	-0.030968
1295	80.5153	493.281	0.140626	0.535002	[M+H]+	0.535002	0.18833	0.370941		-0.531771		4	C28H36N4O4	(5 names) Mucronine B;Tupichigenin C;(-)-Tupichigenin C;Scutegalin D;Erinacine P	KG:C10010,KN:C00002005;KN:C00033458;KN:C00042989;HM:HMDB0036313		1	C28H36N4O4	Mucronine B	KG:C10010,KN:C00002005		-0.0540896	-0.00274921
94	9.43087	1122.34	0.445171	0.529683	[M+H]+			0.360659	0.529683													0.0328774	-0.0844797
43	9.40991	611.598	0.370277	0.520479	[M+H]+			0.351962	0.520479	0.23839												0.0602438	-0.0400044
1769	99.5688	588.51	0.505835	0.505835	[M+H]+				0.505835
61	9.41518	966.109	0.338671	0.505565	[M+H]+			0.359381	0.505565	0.151066												0.0598421	-0.0418083
48	9.41116	745.53	0.280996	0.505302	[M+H]+			0.248043	0.505302	0.0896414												0.0604488	-0.0408582
1312	81.0488	715.476	0.367337	0.500194	[M+H]+				0.500194	0.234479												0.0633152	0.032965
154	10.631	702.863	-0.0855926	0.491902	[M+H]+	0.0485727		0.491902	-0.797253													-0.0085009	-0.0847486
56	9.41301	749.414	0.293256	0.488297	[M+H]+			0.260186	0.488297	0.131285												0.0604389	-0.0403111
57	9.41336	845.068	0.328905	0.475394	[M+H]+			0.419955	0.475394	0.0913662												0.0590424	-0.0440982
29	9.40768	560.315	0.285823	0.472594	[M+H]+			0.352376	0.472594	0.0325004												0.059324	-0.0439791
257	11.7203	505.176	0.372573	0.472545	[M+H]+				0.472545	0.272601		28	C18H32O16	(29 names) Galactotriose;;1-Kestose;alpha-D-Glucopyranosyl-(1->6)-alpha-D-glucopyranosyl-(1->2)-D-glucose;3-beta-Gentiobiosylglucose;beta-D-Galactopyranosyl-(1->3)-beta-D-galactopyranosyl-(1->6)-D-galactose;Umbe...	KG:C03200,KG:C07283,KG:C00771,HM:HMDB0029922;KG:C01698;KG:C03661,KN:C00048937,HM:HMDB0011729;HM:HMDB0039704;HM:HMDB0039703;HM:HMDB0038853;KG:C08251,KN:C00001153,HM:HMDB0033748;KG:C03848,KN:C00001144;KG:C21454,KG:C21335,HM:HMDB0040984;HM:HMDB0003539;KG:C08243,KN:C00001141,HM:HMDB0011730;HM:HMDB0029930;HM:HMDB0038851;KG:C00492,KG:C08239,KN:C00001135,KN:C00001145,HM:HMDB0003213,HM:HMDB0034072;HM:HMD…		28	C18H32O16	(29 names) Galactotriose;;1-Kestose;alpha-D-Glucopyranosyl-(1->6)-alpha-D-glucopyranosyl-(1->2)-D-glucose;3-beta-Gentiobiosylglucose;beta-D-Galactopyranosyl-(1->3)-beta-D-galactopyranosyl-(1->6)-D-galactose;Umbe...	KG:C03200,KG:C07283,KG:C00771,HM:HMDB0029922;KG:C01698;KG:C03661,KN:C00048937,HM:HMDB0011729;HM:HMDB0039704;HM:HMDB0039703;HM:HMDB0038853;KG:C08251,KN:C00001153,HM:HMDB0033748;KG:C03848,KN:C00001144;KG:C21454,KG:C21335,HM:HMDB0040984;HM:HMDB0003539;KG:C08243,KN:C00001141,HM:HMDB0011730;HM:HMDB0029930;HM:HMDB0038851;KG:C00492,KG:C08239,KN:C00001135,KN:C00001145,HM:HMDB0003213,HM:HMDB0034072;HM:HMD…		0.0632799	0.0336171
59	9.41472	840.131	0.285191	0.470884	[M+H]+			0.287693	0.470884	0.0969959												0.0600496	-0.0415176
232	11.6544	847.294	0.408119	0.458934	[M+H]+				0.458934	0.357304												0.0632055	0.0345863
1794	100.264	507.108	0.418377	0.451407	[M+H]+	0.385346	0.451407					4	C30H18O8	(4 names) Cassiamin C;Protohypericin;Kudzuisoflavone A;Kudzuisoflavone B	KG:C10308,KN:C00002800;KN:C00034650,HM:HMDB0034180;KN:C00006566;KN:C00006567		4	C30H18O8	(4 names) Cassiamin C;Protohypericin;Kudzuisoflavone A;Kudzuisoflavone B	KG:C10308,KN:C00002800;KN:C00034650,HM:HMDB0034180;KN:C00006566;KN:C00006567		-0.0598252	0.0380976
51	9.41162	750.98	0.215577	0.449472	[M+H]+			0.220214	0.449472	-0.0229544												0.060031	-0.0425674
156	10.6331	430.914	-0.138651	0.447157	[M+H]+	-0.077783		0.447157	-0.785325													-0.00716072	-0.0859964
39	9.40937	561.19	0.25167	0.446779	[M+H]+			0.280759	0.446779	0.0274714												0.059752	-0.0427567
50	9.41134	563.83	0.255646	0.432175	[M+H]+			0.282129	0.432175	0.0526326												0.0597772	-0.0423111
1518	90.0061	316.285	0.00372927	0.425619	[M+H]+	0.425619	-0.41816					2	C18H37N1O3	(2 names) Dehydrophytosphingosine;6-hydroxysphingosine	LM:LMSP01030002,LM:LMSP01080009,HM:HMDB0038057;LM:LMSP01080003		2	C18H37N1O3	(2 names) Dehydrophytosphingosine;6-hydroxysphingosine	LM:LMSP01030002,LM:LMSP01080009,HM:HMDB0038057;LM:LMSP01080003		-0.0586107	0.0343401
1580	93.0557	438.467	0.0559579	0.42406	[M+H]+		0.42406	-0.228038	-0.0281478													-0.00299855	-0.0455459
1413	84.8975	616.407	0.041199	0.416723	[M+H]+				0.416723	-0.334325												0.0631554	0.0271662
2155	104.249	754.658	0.262035	0.413682	[M+H]+	0.0959256	0.413682			0.276498												-0.0316007	0.0870555
263	11.7228	702.267	0.337484	0.410351	[2M+NH4]+				0.264618	0.410351		21	C12H22O11	(28 names) Lactulose;Sakebiose;Nigerose;Inulobiose;Trehalose;Turanose;Isomaltose;6-O-alpha-D-Glucopyranosyl-D-glucose;D-Isomaltose;Melibiulose;6-O-alpha-D-Galactopyranosyl-D-fructose;Sakebiose;Lactose;Melibiose;...	KG:C07064,HM:HMDB0000740;KN:C00050493,HM:HMDB0006603;KG:C01711,HM:HMDB0029898;KG:C01083,KN:C00001152,HM:HMDB0000975,HM:HMDB0029880;KG:C19636,HM:HMDB0011740;KN:C00018660;KG:C19634;KG:C01518,KG:C19773,KG:C02048,KG:C04147,KN:C00001137,HM:HMDB0029882,HM:HMDB0060068;KG:C06422,KG:C01971,KG:C00208,KG:C00243,KG:C06421,KG:C00897,KG:C20861,KG:C20236,KG:C01970,KG:C00185,KG:C02964,KN:C00001134,KN:C00001136,K…		20	C12H22O11	(27 names) Lactulose;Sakebiose;Nigerose;Inulobiose;Trehalose;Turanose;Isomaltose;6-O-alpha-D-Glucopyranosyl-D-glucose;D-Isomaltose;Melibiulose;6-O-alpha-D-Galactopyranosyl-D-fructose;Sakebiose;Lactose;Melibiose;...	KG:C07064,HM:HMDB0000740;KN:C00050493,HM:HMDB0006603;KG:C01711,HM:HMDB0029898;KG:C01083,KN:C00001152,HM:HMDB0000975,HM:HMDB0029880;KG:C19636,HM:HMDB0011740;KN:C00018660;KG:C19634;KG:C01518,KG:C19773,KG:C02048,KG:C04147,KN:C00001137,HM:HMDB0029882,HM:HMDB0060068;KG:C06422,KG:C01971,KG:C00208,KG:C00243,KG:C06421,KG:C00897,KG:C20861,KG:C20236,KG:C01970,KG:C00185,KG:C02964,KN:C00001134,KN:C00001136,K…		0.0629084	0.0369423
93	9.43074	1125.86	0.343214	0.406108	[M+H]+			0.28032	0.406108													0.032654	-0.0848642
40	9.40949	841.114	0.215021	0.403627	[M+H]+			0.213	0.403627	0.028435												0.0601026	-0.0414745
1688	96.9852	547.492	0.39714	0.39714	[M+H]+				0.39714
2082	103.164	653.573	0.233448	0.38577	[M+H]+	0.159312			0.155261	0.38577		117	C40H76O6	(117 names) TG(10:0/12:0/15:0);TG(a-13:0/8:0/16:0)[rac];TG(8:0/13:0/16:0);TG(12:0/8:0/i-17:0);TG(8:0/i-12:0/17:0);TG(21:0/8:0/8:0);TG(8:0/i-17:0/12:0);TG(8:0/15:0/i-14:0);TG(10:0/14:0/i-13:0);TG(12:0/i-12:0/i-13:...	HM:HMDB0071505,HM:HMDB0101075;HM:HMDB0096595,HM:HMDB0103485;HM:HMDB0072537,HM:HMDB0103717;HM:HMDB0094851,HM:HMDB0105203;HM:HMDB0072262,HM:HMDB0105374;HM:HMDB0065923,HM:HMDB0072519;HM:HMDB0071948,HM:HMDB0095634;HM:HMDB0071596,HM:HMDB0099693;HM:HMDB0071804,HM:HMDB0097180;HM:HMDB0094952,HM:HMDB0096758;HM:HMDB0071661,HM:HMDB0099420;HM:HMDB0099193,HM:HMDB0100908;HM:HMDB0096670,HM:HMDB0099244;HM:HMDB00…							0.0347747	0.0471601
261	11.7214	1027.36	0.29495	0.383732	[M+H]+				0.383732	0.206169												0.0632684	0.033793
166	10.6394	838.839	0.13229	0.372938	[M+H]+	-0.108358		0.372938														-0.0304597	-0.0706353
246	11.7171	738.152	0.335766	0.369679	[M+H]+				0.301853	0.369679												0.0630199	0.0362039
274	11.8296	685.228	0.0154948	0.356212	[M+H]+				0.356212	-0.325223												0.0632193	0.0278954
1470	87.4112	312.362	0.092277	0.353556	[M+H]+		0.353556		-0.169002			1	C21H46N1		KG:[1f]C18371		1	C21H46N1		KG:[1f]C18371		-0.00103501	0.0196661
35	9.40909	519.207	0.127501	0.351839	[M+H]+			0.144318	0.351839	-0.113653		1	C23H34O13	Jioglutoside B	KN:C00051037		1	C23H34O13	Jioglutoside B	KN:C00051037		0.0598842	-0.0430098
66	9.41537	747.856	0.129218	0.351793	[M+H]+			0.0291384	0.351793	0.00672111												0.0612119	-0.0382293
108	9.43608	406.415	0.0312711	0.351322	[M+H]+			-0.28878	0.351322													0.0358473	-0.0784458
1644	95.6772	487.301	0.0838135	0.343166	[M+H]+			-0.175863	0.0841377	0.343166												0.0622033	-0.0268348
128	9.44302	463.405	0.166772	0.340704	[M+H]+			-0.00715873	0.340704			1	C32H50N2	Halicyclamine A	KN:C00043568		1	C32H50N2	Halicyclamine A	KN:C00043568		0.0340456	-0.082324
36	9.40915	517.712	0.129776	0.340666	[M+H]+			0.0620936	0.340666	-0.0134327												0.0608555	-0.0393313
155	10.6325	362.926	-0.241029	0.33215	[M+H]+	-0.207032		0.33215	-0.848206													-0.00671358	-0.0864633
134	9.44827	361.949	0.00750008	0.32799	[M+H]+			-0.31299	0.32799													0.0358819	-0.0783636
41	9.4095	674.898	0.0489673	0.324574	[M+H]+			0.0559465	0.324574	-0.233619												0.0599713	-0.0437071
152	10.629	770.851	-0.236758	0.314941	[M+H]+	-0.130524		0.314941	-0.894691													-0.00810574	-0.0851364
1582	93.115	549.344	0.151291	0.305511	[M+H]+				-0.0029287	0.305511		2	C31H48O8	(4 names) Stereonsteroid D;(-)-Stereonsteroid D;Quadrangularic acid F;(+)-Quadrangularic acid F	KN:C00041888;KN:C00046869							0.0625861	0.0386285
126	9.4419	842.099	0.139202	0.305293	[M+H]+			-0.0268888	0.305293													0.0339716	-0.0824684
104	9.43353	963.52	0.17347	0.303707	[M+H]+			0.0432328	0.303707			1	C47H78O20	(2 names) Volubiloside B;(-)-Volubiloside B	KN:C00038011							0.0335218	-0.083322
1816	100.333	344.316	-0.0390339	0.296967	[M+H]+	0.296967	-0.375035															-0.0590031	0.035109
1536	90.9151	964.44	0.083584	0.296779	[M+NH4]+				0.296779	-0.129611												0.0633531	0.0309392
30	9.408	752.551	0.0219182	0.294029	[M+H]+			-0.0169632	0.294029	-0.211311												0.0605396	-0.0417892
120	9.43901	528.383	0.021806	0.290839	[M+H]+			-0.247227	0.290839													0.0352824	-0.0797429
158	10.6334	294.939	-0.260322	0.285962	[M+H]+	-0.179305		0.285962	-0.887621													-0.0075297	-0.0855077
225	11.5253	522.203	0.114876	0.285438	[M+NH4]+				-0.055685	0.285438		28	C18H32O16	(29 names) Galactotriose;;1-Kestose;alpha-D-Glucopyranosyl-(1->6)-alpha-D-glucopyranosyl-(1->2)-D-glucose;3-beta-Gentiobiosylglucose;beta-D-Galactopyranosyl-(1->3)-beta-D-galactopyranosyl-(1->6)-D-galactose;Umbe...	KG:C03200,KG:C07283,KG:C00771,HM:HMDB0029922;KG:C01698;KG:C03661,KN:C00048937,HM:HMDB0011729;HM:HMDB0039704;HM:HMDB0039703;HM:HMDB0038853;KG:C08251,KN:C00001153,HM:HMDB0033748;KG:C03848,KN:C00001144;KG:C21454,KG:C21335,HM:HMDB0040984;HM:HMDB0003539;KG:C08243,KN:C00001141,HM:HMDB0011730;HM:HMDB0029930;HM:HMDB0038851;KG:C00492,KG:C08239,KN:C00001135,KN:C00001145,HM:HMDB0003213,HM:HMDB0034072;HM:HMD…		28	C18H32O16	(29 names) Galactotriose;;1-Kestose;alpha-D-Glucopyranosyl-(1->6)-alpha-D-glucopyranosyl-(1->2)-D-glucose;3-beta-Gentiobiosylglucose;beta-D-Galactopyranosyl-(1->3)-beta-D-galactopyranosyl-(1->6)-D-galactose;Umbe...	KG:C03200,KG:C07283,KG:C00771,HM:HMDB0029922;KG:C01698;KG:C03661,KN:C00048937,HM:HMDB0011729;HM:HMDB0039704;HM:HMDB0039703;HM:HMDB0038853;KG:C08251,KN:C00001153,HM:HMDB0033748;KG:C03848,KN:C00001144;KG:C21454,KG:C21335,HM:HMDB0040984;HM:HMDB0003539;KG:C08243,KN:C00001141,HM:HMDB0011730;HM:HMDB0029930;HM:HMDB0038851;KG:C00492,KG:C08239,KN:C00001135,KN:C00001145,HM:HMDB0003213,HM:HMDB0034072;HM:HMD…		0.0625055	0.0389841
1687	96.9645	293.154	0.059305	0.270107	[M+H]+	0.192321	0.270107		-0.284513			1	C20H20O2	Elisabatin B	KN:C00049634		1	C20H20O2	Elisabatin B	KN:C00049634		-0.0321449	0.0290329
1889	101.14	370.332	-0.185416	0.268961	[M+H]+	0.268961	-0.639793					5	C22H43N1O3	(7 names) N-palmitoyl leucine;Aplidiasphingosine;N-palmitoyl isoleucine;Semiplenamide F;(-)-Semiplenamide F;;N-stearoyl GABA	LM:LMFA08020115;LM:LMSP01080016;LM:LMFA08020112;KN:C00034682;LM:LMFA08020106,HM:HMDB0062341		5	C22H43N1O3	(7 names) N-palmitoyl leucine;Aplidiasphingosine;N-palmitoyl isoleucine;Semiplenamide F;(-)-Semiplenamide F;;N-stearoyl GABA	LM:LMFA08020115;LM:LMSP01080016;LM:LMFA08020112;KN:C00034682;LM:LMFA08020106,HM:HMDB0062341		-0.0582439	0.0336952
127	9.4427	960.945	0.198038	0.26601	[M+H]+			0.130065	0.26601													0.0327526	-0.0846955
65	9.41534	676.591	0.0440309	0.257087	[M+H]+			-0.169026	0.257087													0.0346048	-0.0811982
2187	104.484	1301.87	0.0536047	0.255459	[M+Na]+				-0.148249	0.255459												0.062337	0.0396699
1453	86.3773	963.661	0.209346	0.246795	[M+H]+			0.246795	0.171896													0.0314188	-0.0868444
1270	79.3938	288.253	-0.0853975	0.245551	[M+H]+	0.245551	-0.416346					2	C16H33N1O3	(2 names) Lauroyl diethanolamide;Prosopinine	LM:LMFA08040058,HM:HMDB0032358;LM:LMSP01080049		2	C16H33N1O3	(2 names) Lauroyl diethanolamide;Prosopinine	LM:LMFA08040058,HM:HMDB0032358;LM:LMSP01080049		-0.0590005	0.0351036
27	9.40744	669.453	0.0330173	0.244029	[M+H]+			0.183372	0.244029	-0.328349		1	C44H60O5	Calocedimer D	KN:C00041415							0.0581254	-0.0483407
85	9.42618	668.21	0.0697479	0.236959	[M+H]+			-0.097463	0.236959													0.0340327	-0.0823492
214	11.2321	991.334	0.0443437	0.235049	[M+H]+				0.235049	-0.146362		3	C36H62O31	(3 names) Lantanose B;Ajugose;Cellohexaose	KN:C00051201;KG:C08238,KN:C00001133;KG:C06217,KG:C01936,HM:HMDB0012253							0.0633538	0.0313793
83	9.42554	1343.86	0.0225166	0.230922	[M+H]+			-0.185889	0.230922													0.0345682	-0.0812739
68	9.41552	609.524	-0.0471651	0.228924	[M+H]+			0.000647469	0.228924	-0.371067												0.0594172	-0.0456174
38	9.40933	516.968	0.0438632	0.228053	[M+H]+			0.0628472	0.228053	-0.15931												0.0598521	-0.0424649
213	11.2308	1153.39	0.01751	0.226186	[M+H]+				0.226186	-0.191167		1	C42H72O36	Celloheptaose	KG:C06216,HM:HMDB0013000							0.063353	0.0309315
101	9.43308	612.292	0.0349737	0.219545	[M+H]+			-0.149598	0.219545													0.0342698	-0.0818806
1944	101.828	593.552	0.00355296	0.218719	[M+H]+	0.218719		-0.211613														-0.0345994	-0.0576969
2009	102.292	733.509	0.120185	0.218106	[M+H]+		0.150114		-0.00766438	0.218106		1	C40H68N4O8	Malevamide D	KN:C00034591							0.031816	0.0666468
143	9.47873	515.859	0.0232826	0.211931	[M+H]+			-0.165366	0.211931													0.0343287	-0.0817623
168	10.6398	906.826	0.0230231	0.21022	[M+H]+	-0.164174		0.21022														-0.0309276	-0.069479
2048	102.75	666.605	0.210213	0.210213	[M+H]+	0.210213
2203	104.752	994.641	0.120039	0.202983	[M+CH5N+H]+				0.202983	0.0370946		3	C53H87O13P1	(3 names) PI(22:6(4Z,7Z,10Z,13Z,16Z,19Z)/22:2(13Z,16Z));PI(22:2(13Z,16Z)/22:6(4Z,7Z,10Z,13Z,16Z,19Z));PI(22:4(7Z,10Z,13Z,16Z)/22:4(7Z,10Z,13Z,16Z))	LM:LMGP06010813;LM:LMGP06010755;LM:LMGP06010785							0.0632671	0.033811
121	9.44001	671.537	-0.00109537	0.19743	[M+H]+			-0.199621	0.19743													0.0344692	-0.0814771
100	9.43305	957.108	0.117127	0.197165	[M+H]+			0.0370903	0.197165													0.0329282	-0.0843911
1000	72.7576	614.384	0.0356828	0.195474	[M+H]+	-0.0494817		-0.138563	0.195474	0.135302												0.041854	-0.0286695
87	9.4284	1353.98	-0.00278826	0.194948	[M+H]+			-0.151205	0.194948	-0.0521079		1198	C73H142O17P2	(1198 names) CL(8:0/15:0/i-18:0/23:0);CL(i-13:0/a-25:0/a-13:0/a-13:0)[rac];CL(a-13:0/a-13:0/i-14:0/i-24:0)[rac];CL(8:0/i-13:0/i-18:0/25:0);CL(i-12:0/i-24:0/a-15:0/i-13:0)[rac];CL(i-14:0/i-12:0/a-17:0/a-21:0)[rac];...	HM:HMDB0121839;HM:HMDB0074984,HM:HMDB0084081;HM:HMDB0084151;HM:HMDB0120791;HM:HMDB0089289;HM:HMDB0075738;HM:HMDB0090066;HM:HMDB0120842;HM:HMDB0075958,HM:HMDB0081384;HM:HMDB0122881;HM:HMDB0081477;HM:HMDB0086447;HM:HMDB0085739;HM:HMDB0080080;HM:HMDB0085771;HM:HMDB0091515;HM:HMDB0082005;HM:HMDB0090239;HM:HMDB0087975;HM:HMDB0083600;HM:HMDB0076804;HM:HMDB0091072;HM:HMDB0122694;HM:HMDB0085403;HM:HMDB00…							0.061772	-0.035641
22	9.40504	678.294	-0.0107317	0.193984	[M+H]+			0.113042	0.193984	-0.339221												0.0584656	-0.0472982
819	71.7262	795.336	-0.0896628	0.185722	[M+Na]+	-0.177558	-0.11278	-0.142631	-0.201067	0.185722		1	C40H48N6O10	RA I	KN:C00031123							0.0251557	0.0594528
118	9.43848	676.379	0.0540436	0.184598	[M+H]+			-0.0765107	0.184598													0.0335909	-0.0831934
32	9.40874	255.944	-0.16156	0.181188	[M+H]+			-0.0250016	0.181188	-0.640867												0.0579138	-0.0509275
1418	85.0944	299.201	-0.0267195	0.173662	[M+H]+	0.121881	0.173662		-0.0178305	-0.38459		20	C20H26O2	(25 names) Dehydrohypoestenone;(+)-Dehydrohypoestenone;(-)-Sonderianol;Microstegiol;Dictyterpenoid A;Hedychenone;5,6-Dehydrosugiol;5-Dehydrosugiol;Angustanoic acid E;Przewalskin D;(+)-Przewalskin D;Totarolenone;...	KN:C00048970;KN:C00034942;KN:C00036144;KN:C00044709;KN:C00022306;KN:C00029552;KN:C00040858,KN:C00049989;KN:C00031095;KN:C00045114;KN:C00038137;HM:HMDB0040644;KG:C15219;KG:C15277;KG:C14249;HM:HMDB0012794;LM:LMPR0104440001;KG:C15142;LM:LMPR01090020,HM:HMDB0060092;KG:C15114;KG:C05028,LM:LMST02030097,HM:HMDB0014855		20	C20H26O2	(25 names) Dehydrohypoestenone;(+)-Dehydrohypoestenone;(-)-Sonderianol;Microstegiol;Dictyterpenoid A;Hedychenone;5,6-Dehydrosugiol;5-Dehydrosugiol;Angustanoic acid E;Przewalskin D;(+)-Przewalskin D;Totarolenone;...	KN:C00048970;KN:C00034942;KN:C00036144;KN:C00044709;KN:C00022306;KN:C00029552;KN:C00040858,KN:C00049989;KN:C00031095;KN:C00045114;KN:C00038137;HM:HMDB0040644;KG:C15219;KG:C15277;KG:C14249;HM:HMDB0012794;LM:LMPR0104440001;KG:C15142;LM:LMPR01090020,HM:HMDB0060092;KG:C15114;KG:C05028,LM:LMST02030097,HM:HMDB0014855		-0.00475166	0.0841865
234	11.7048	533.155	0.0478072	0.169821	[M+2H]2+				0.169821	-0.0742062												0.0633177	0.0329102
2180	104.458	644.432	0.161538	0.167474	[M+H]+	0.167474	0.155601															-0.0598198	0.0378621
856	72.2184	364.269	0.165946	0.165946	[M+H]+					0.165946		1	C18H37N1O6	(2 names) Broussonetine S;(+)-Broussonetine S	KN:C00032778		1	C18H37N1O6	(2 names) Broussonetine S;(+)-Broussonetine S	KN:C00032778
49	9.4113	1129.39	-0.0421907	0.163611	[M+H]+			0.00499912	0.163611	-0.295182												0.0594806	-0.0442267
1686	96.9618	650.5	0.0821862	0.161772	[M+H]+				0.161772	0.00259993												0.0632637	0.0338602
2189	104.491	1310.93	-0.0430783	0.160808	[M+CH5N+H]+				-0.246964	0.160808												0.0622904	0.0398479
260	11.7209	729.205	0.0937448	0.154596	[M+Na]+				0.032894	0.154596												0.0629294	0.0368118
1473	87.8135	410.436	-0.0682722	0.152	[M+H]+		0.152		-0.288545													-0.000405931	0.0192946
131	9.44509	743.987	-0.0694384	0.150423	[M+H]+			-0.289299	0.150423													0.0347928	-0.0808047
242	11.7161	541.141	0.0982524	0.144336	[M+2H]2+				0.0521688	0.144336												0.0629762	0.0365073
117	9.43842	614.035	-0.0213651	0.137961	[M+H]+			-0.180691	0.137961													0.034	-0.0824131
116	9.43824	259.01	0.0561989	0.137533	[M+H]+			-0.0251351	0.137533													0.0329662	-0.0843245
9	9.39544	167.012	0.0100592	0.137514	[M+H]+			0.137514		-0.117396												0.0231936	-0.0306872
1643	95.6747	425.215	0.0126461	0.136704	[M+Na]+				-0.111412	0.136704		3	C20H34O8	(3 names) 5S-HETE di-endoperoxide;Acetyl tributyl citrate;Cinitapride	LM:LMFA03000011;HM:HMDB0034159;HM:HMDB0015698		2	C20H34O8	(2 names) 5S-HETE di-endoperoxide;Acetyl tributyl citrate	LM:LMFA03000011;HM:HMDB0034159		0.0626854	0.0381604
2023	102.452	1172.86	0.113761	0.135392	[M+H]+				0.135392	0.092131												0.0631549	0.0351017
1065	74.1848	434.207	0.0651594	0.124843	[M+H]+	0.00547568	0.124843															-0.059818	0.0382927
1436	85.8989	806.516	0.0407078	0.124464	[M+Na]+				0.124464	-0.0430489												0.0632717	0.0337442
2062	102.889	1287.86	-0.109127	0.121414	[M+Na]+				-0.339668	0.121414												0.0621115	0.0404914
107	9.43543	611.078	-0.0117228	0.117985	[M+H]+			-0.14143	0.117985													0.0336183	-0.0831421
1748	98.8792	639.434	-0.00836485	0.117282	[M+H]+				-0.134011	0.117282												0.0626748	0.0382122
1374	83.4074	507.296	-0.135201	0.11696	[M+H]+	-0.387362		0.11696				7	C29H38N4O4	(7 names) Hemsine D;Mucronine A;Sordarin-1-methyl ester;Baconipyrone B;Baconipyrone D;14-O-(alpha-L-rhamnopyranosyl)-7S,14R-dihydroxy-7,9,13,17-tetramethyl-2E,4E,8E,10E,12E,16E-octadecahexaenoic acid;(5alpha,6b...	KN:C00027215;KG:C10009,KN:C00002004;KN:C00015134;KN:C00038572;KN:C00038574;LM:LMFA13030009;HM:HMDB0033198		2	C29H38N4O4	(2 names) Hemsine D;Mucronine A	KN:C00027215;KG:C10009,KN:C00002004		-0.0300814	-0.0715287
1561	92.2182	1050.48	-0.131254	0.116176	[M+NH4]+				-0.378684	0.116176												0.0619978	0.0408726
2183	104.472	630.452	-0.101856	0.109035	[M+H]+	0.109035	-0.312747															-0.0594571	0.0361998
1140	75.3366	319.19	-0.124479	0.10832	[M+H]+	-0.164141	0.10832		-0.317616			17	C19H26O4	(19 names) 3,4,17-trihydroxy-9,10-seco-androsta-1,3,5(10)-triene-9-one;7alpha-Hydroxytestololactone;7alpha-Hydroxy-D-homo-17a-oxaandrost-4-ene-3,17-dione;Cohulupone;17beta-Hydroxy-4-oxa-5alpha-estr-1-en-3-one ac...	LM:LMST02020116;KG:C15351;HM:HMDB0030064;KG:C15151;HM:HMDB0134951;KG:C14983;KG:C00399,HM:HMDB0006709;LM:LMFA07010986,HM:HMDB0035500;KN:C00035471,HM:HMDB0039277;KN:C00017347;KN:C00012910;KN:C00012647;KN:C00049094;KN:C00034890;KN:C00017417;KN:C00021703,HM:HMDB0031373;KN:C00017381		17	C19H26O4	(19 names) 3,4,17-trihydroxy-9,10-seco-androsta-1,3,5(10)-triene-9-one;7alpha-Hydroxytestololactone;7alpha-Hydroxy-D-homo-17a-oxaandrost-4-ene-3,17-dione;Cohulupone;17beta-Hydroxy-4-oxa-5alpha-estr-1-en-3-one ac...	LM:LMST02020116;KG:C15351;HM:HMDB0030064;KG:C15151;HM:HMDB0134951;KG:C14983;KG:C00399,HM:HMDB0006709;LM:LMFA07010986,HM:HMDB0035500;KN:C00035471,HM:HMDB0039277;KN:C00017347;KN:C00012910;KN:C00012647;KN:C00049094;KN:C00034890;KN:C00017417;KN:C00021703,HM:HMDB0031373;KN:C00017381		-0.0291987	0.0283584
95	9.43111	615.436	0.105728	0.107661	[M+H]+			0.107661	0.103794													0.0318735	-0.086143
98	9.43179	673.844	-0.00511021	0.106945	[M+H]+			-0.117166	0.106945													0.0333882	-0.0835681
165	10.6388	974.814	-0.0754698	0.105402	[M+H]+	-0.256342		0.105402														-0.0309257	-0.0694836
119	9.43895	746.303	0.0985643	0.0985643	[M+H]+				0.0985643
1547	91.4478	909.64	0.0965389	0.0965389	[M+H]+				0.0965389			7	C48H93O13P1	(7 names) PI(20:0/19:0);PI(19:0/20:0);PI(22:0/17:0);PI(18:0/21:0);PI(21:0/18:0);PI(17:0/22:0);trans,octacis-Decaprenylphospho-beta-D-erythro-pentofuranosid-2-ulose	LM:LMGP06010488;LM:LMGP06010436;LM:LMGP06010676;LM:LMGP06010287;LM:LMGP06010821;LM:LMGP06010212;KG:C20369
86	9.42825	564.716	0.00624228	0.088063	[M+H]+			-0.0755785	0.088063													0.0329911	-0.0842808
243	11.7162	709.199	0.0315795	0.0880294	[M+H]+				-0.0248704	0.0880294		6	C32H36O18	(7 names) Patuletin 3-rhamnoside-7-(3''',4'''-diacetylrhamnoside);Patuletin 3-(4''-acetylrhamnoside)-7-(3'''-acetylrhamnoside);Patuletin 3,7-bis(3-acetylrhamnoside);Kaempferide 3-rhamnoside-7-(6''-succinylgluco...	KN:C00006029,LM:LMPK12112952,FL:FL5FECGS0048;KN:C00006028,LM:LMPK12112951,FL:FL5FECGS0047;KN:C00006026,LM:LMPK12112949,FL:FL5FECGS0045;KN:C00005932,LM:LMPK12110556,FL:FL5FABGS0009;KN:C00006027,LM:LMPK12112950,FL:FL5FECGS0046;KG:C21284							0.0629396	0.0367469
1369	83.1906	525.286	-0.0549194	0.0864678	[M+H]+	0.0864678	-0.196307					3	C32H36N4O3	(5 names) Okaramine L;Okaramine C;(+)-Okaramine C;Fellutanine D;(-)-Fellutanine D	KN:C00026930;KN:C00026640;KN:C00047044		3	C32H36N4O3	(5 names) Okaramine L;Okaramine C;(+)-Okaramine C;Fellutanine D;(-)-Fellutanine D	KN:C00026930;KN:C00026640;KN:C00047044		-0.0596479	0.0368193
113	9.43744	611.771	-0.0399382	0.0850545	[M+H]+			-0.164931	0.0850545													0.0335742	-0.0832244
1666	96.6491	600.307	-0.0296008	0.0835672	[M+ACN+H]+	-0.142069	-0.00617295	0.0631174	-0.146446	0.0835672												0.00673324	-0.00117759
129	9.44303	560.752	-0.133925	0.0805583	[M+H]+			-0.348409	0.0805583													0.0347901	-0.0808104
133	9.44663	1118.85	-0.0456147	0.0801285	[M+H]+			-0.171358	0.0801285													0.0335873	-0.0832001
1163	75.9858	489.357	-0.107239	0.0790266	[M+H]+				-0.293505	0.0790266		39	C30H48O5	(48 names) 11-acetoxy-3beta,6alpha-dihydroxy-24-methyl-9,11-seco-5alpha-cholesta-7,22Z-dien-9-one.;Madasiatic acid;Hovenolactone;Emarginellic acid;(-)-Emarginellic acid;Versisponic acid A;(+)-Versisponic acid A;...	LM:LMST01031104;HM:HMDB0035118;HM:HMDB0035957;KN:C00034839;KN:C00033473;KN:C00029724,LM:LMPR0106150007,LM:LMPR0106150023,HM:HMDB0034502;HM:HMDB0041039;KN:C00029789,KN:C00031198,KN:C00031228;KG:C17890,KN:C00019490,KN:C00019491,HM:HMDB0036651;KN:C00046874;KN:C00045138;KN:C00034036;HM:HMDB0036311;KN:C00037588;KG:C17538,LM:LMST01100005;KN:C00042442;KN:C00032378;KN:C00044652;KG:C08617,KN:C00003739,KN:…		39	C30H48O5	(48 names) 11-acetoxy-3beta,6alpha-dihydroxy-24-methyl-9,11-seco-5alpha-cholesta-7,22Z-dien-9-one.;Madasiatic acid;Hovenolactone;Emarginellic acid;(-)-Emarginellic acid;Versisponic acid A;(+)-Versisponic acid A;...	LM:LMST01031104;HM:HMDB0035118;HM:HMDB0035957;KN:C00034839;KN:C00033473;KN:C00029724,LM:LMPR0106150007,LM:LMPR0106150023,HM:HMDB0034502;HM:HMDB0041039;KN:C00029789,KN:C00031198,KN:C00031228;KG:C17890,KN:C00019490,KN:C00019491,HM:HMDB0036651;KN:C00046874;KN:C00045138;KN:C00034036;HM:HMDB0036311;KN:C00037588;KG:C17538,LM:LMST01100005;KN:C00042442;KN:C00032378;KN:C00044652;KG:C08617,KN:C00003739,KN:…		0.0623597	0.0395815
1954	101.885	592.549	0.0763679	0.0763679	[M+H]+		0.0763679
114	9.43779	679.576	0.0433088	0.0753111	[M+H]+			0.0753111	0.0113065													0.0314652	-0.0867743
106	9.43482	837.197	0.027014	0.0746797	[M+H]+			-0.0206517	0.0746797													0.0325363	-0.0850633
1478	88.2208	635.394	-0.0966094	0.0698516	[M+H]+	-0.224788	-0.0309113		-0.200589	0.0698516		6	C39H54O7	(6 names) Guavacoumaric acid;3-trans-p-Coumaroylrotundic acid;2alpha-Hydroxypyracrenic acid;trans-3beta-Caffeoyloxy-2alpha-hydroxyurs-12-en-28-oic acid;Myriceric acid B;Capuvosine	KN:C00037223;HM:HMDB0040667;HM:HMDB0029780;KN:C00043076;KN:C00032039;KN:C00025780		5	C39H54O7	(5 names) Guavacoumaric acid;3-trans-p-Coumaroylrotundic acid;2alpha-Hydroxypyracrenic acid;trans-3beta-Caffeoyloxy-2alpha-hydroxyurs-12-en-28-oic acid;Myriceric acid B	KN:C00037223;HM:HMDB0040667;HM:HMDB0029780;KN:C00043076;KN:C00032039		0.00524427	0.0940192
139	9.45638	672.793	0.0687182	0.0687182	[M+H]+				0.0687182
2060	102.864	1265.87	-0.199231	0.0681109	[M+H]+				-0.466573	0.0681109												0.061827	0.041411
123	9.44036	844.076	-0.0211709	0.0663652	[M+H]+			-0.108707	0.0663652													0.0330767	-0.0841295
1678	96.7716	331.227	-0.105513	0.0653887	[M+H]+				0.0653887	-0.276415		41	C21H30O3	(50 names) Deoxycaesaldekarin C;6-beta-hydroxyprogesterone;3-Methoxy-16-ethylestra-1,3,5(10)-triene-16beta,17beta-diol;1alpha-hydroxy-20-oxo-22,23,24,25,26,27-hexanorvitamin D3 / 1alpha-hydroxy-20-oxo-22,23,24,2...	KN:C00034477;HM:HMDB0060973,HM:HMDB0061004;KG:C14995;LM:LMST03020003;HM:HMDB0034632,HM:HMDB0041585;KG:C16780,LM:LMPR0102060004;KG:C15132;KN:C00038248;KG:C01176,LM:LMST02030161,HM:HMDB0000374;KG:C14654,LM:LMST02030148;KN:C00032257;HM:HMDB0060910,HM:HMDB0060911;KN:C00029572;KN:C00044041,HM:HMDB0033126;KG:C03027,LM:LMST02020057,HM:HMDB0062780;KN:C00038107;KG:C15409;KG:C15364,KG:C19726;KG:C03747,KG:C…		41	C21H30O3	(50 names) Deoxycaesaldekarin C;6-beta-hydroxyprogesterone;3-Methoxy-16-ethylestra-1,3,5(10)-triene-16beta,17beta-diol;1alpha-hydroxy-20-oxo-22,23,24,25,26,27-hexanorvitamin D3 / 1alpha-hydroxy-20-oxo-22,23,24,2...	KN:C00034477;HM:HMDB0060973,HM:HMDB0061004;KG:C14995;LM:LMST03020003;HM:HMDB0034632,HM:HMDB0041585;KG:C16780,LM:LMPR0102060004;KG:C15132;KN:C00038248;KG:C01176,LM:LMST02030161,HM:HMDB0000374;KG:C14654,LM:LMST02030148;KN:C00032257;HM:HMDB0060910,HM:HMDB0060911;KN:C00029572;KN:C00044041,HM:HMDB0033126;KG:C03027,LM:LMST02020057,HM:HMDB0062780;KN:C00038107;KG:C15409;KG:C15364,KG:C19726;KG:C03747,KG:C…		0.0633523	0.0316111
1403	84.7316	411.228	-0.124179	0.0630088	[M+H]+	0.0630088	-0.311368					2	C24H30N2O4	(4 names) Ajmalinimine;17,21-O,O-Diacetylajmaline;17,21-Diacetylajmaline; Diacetylajmaline	KN:C00024314;KN:C00024287,KN:C00024309		2	C24H30N2O4	(4 names) Ajmalinimine;17,21-O,O-Diacetylajmaline;17,21-Diacetylajmaline; Diacetylajmaline	KN:C00024314;KN:C00024287,KN:C00024309		-0.0595231	0.0363948
79	9.42247	676.167	0.0295571	0.0594522	[M+H]+			-0.000338047	0.0594522													0.0323001	-0.0854561
76	9.41991	520.71	-0.0503154	0.0454117	[M+H]+			-0.146042	0.0454117													0.0331973	-0.0839143
140	9.4596	385.901	0.0453276	0.0453276	[M+H]+				0.0453276
1645	95.6928	434.275	-0.0803186	0.043677	[M+CH5N+H]+				-0.204314	0.043677		3	C20H34O8	(3 names) 5S-HETE di-endoperoxide;Acetyl tributyl citrate;Cinitapride	LM:LMFA03000011;HM:HMDB0034159;HM:HMDB0015698		2	C20H34O8	(2 names) 5S-HETE di-endoperoxide;Acetyl tributyl citrate	LM:LMFA03000011;HM:HMDB0034159		0.0626679	0.0382454
2024	102.477	764.54	0.0370023	0.0370023	[M+H]+		0.0370023
136	9.44912	677.441	0.0367424	0.0367424	[M+H]+			0.0367424				4	C35H65O10P1	(4 names) PG(17:2(9Z,12Z)/12:0);PG(12:0/17:2(9Z,12Z));PG(14:1(9Z)/15:1(9Z));PG(15:1(9Z)/14:1(9Z))	LM:LMGP04010278;LM:LMGP04010052;LM:LMGP04010113;LM:LMGP04010164
89	9.42892	518.459	-0.110476	0.0338229	[M+H]+			-0.254774	0.0338229													0.0338704	-0.0826638
45	9.41035	849.058	0.0330256	0.0330256	[M+H]+				0.0330256
60	9.41483	559.445	0.0303926	0.0303926	[M+H]+				0.0303926
19	9.40068	749.935	-0.165038	0.029104	[M+H]+			-0.159705	0.029104	-0.364514												0.0600154	-0.0424081
803	71.7133	471.249	-0.021958	0.0279924	[M+H]+	-0.0251396	-0.0235851	-0.0935545	0.00449693	0.0279924												0.032443	0.0870719
92	9.42999	674.055	-0.112493	0.027775	[M+H]+			-0.252761	0.027775													0.0338189	-0.0827624
805	71.7148	432.238	-0.183569	0.0275723	[M+C2H7N+H]+	-0.22588	-0.257224	-0.253573	-0.208741	0.0275723		22	C22H26O6	(32 names) (+)-Gomisin M2;(-)-Furaquinocin D;Furaquinocin D;KO 3988D;Burcellin;Mortonin;Mortonin A;(5alpha,5aalpha,6alpha,9beta,9aalpha)-6-(Benzoyloxy)-5,5a,6,7,8,9-hexahydro-9-hydroxy-2,2,5a,9-tetramethyl-2H-5,...	KN:C00041224;KN:C00017084;KN:C00031639;KN:C00013199;KN:C00009030,LM:LMPK12020217,FL:FL6DDANI0002;KN:C00050935,HM:HMDB0035404;KN:C00029741;KN:C00042549;KN:C00017086;KN:C00045388;KN:C00033250;KN:C00009029,LM:LMPK12020216,FL:FL6DDANI0001;KN:C00039549;KN:C00049160;KN:C00049137;KN:C00033403;KN:C00034417;HM:HMDB0030810;KG:C10547,KN:C00000705;KG:C10561,KN:C00000640,KN:C00000698,KN:C00041994;HM:HMDB00354…		21	C22H26O6	(30 names) (+)-Gomisin M2;(-)-Furaquinocin D;Furaquinocin D;KO 3988D;Burcellin;Mortonin;Mortonin A;(5alpha,5aalpha,6alpha,9beta,9aalpha)-6-(Benzoyloxy)-5,5a,6,7,8,9-hexahydro-9-hydroxy-2,2,5a,9-tetramethyl-2H-5,...	KN:C00041224;KN:C00017084;KN:C00031639;KN:C00013199;KN:C00009030,LM:LMPK12020217,FL:FL6DDANI0002;KN:C00050935,HM:HMDB0035404;KN:C00029741;KN:C00042549;KN:C00017086;KN:C00045388;KN:C00033250;KN:C00009029,LM:LMPK12020216,FL:FL6DDANI0001;KN:C00039549;KN:C00049160;KN:C00049137;KN:C00033403;KN:C00034417;HM:HMDB0030810;KG:C10547,KN:C00000705;KG:C10561,KN:C00000640,KN:C00000698,KN:C00041994;HM:HMDB00354…		0.0399031	0.0600878
91	9.42986	562.507	-0.0484847	0.0247826	[M+H]+			-0.121752	0.0247826													0.0328981	-0.0844436
105	9.43414	611.945	-0.0239445	0.0225954	[M+H]+			-0.0704843	0.0225954													0.0325326	-0.0850695
245	11.7168	325.113	0.00251688	0.0199804	[M+H]+				0.0199804	-0.0149466		3	C12H20O10	(5 names) D-Fructofuranose 1,2':2,3'-dianhydride;Bis-D-fructose 2',1:2,1'-dianhydride;Difructose anhydride I;Levofuraltadone;5-(Morpholinomethyl)-3-[(5-nitrofurfurylidene)amino]-2- oxazolidinone	KG:C04420;KG:C04333;KG:C19267		2	C12H20O10	(3 names) D-Fructofuranose 1,2':2,3'-dianhydride;Bis-D-fructose 2',1:2,1'-dianhydride;Difructose anhydride I	KG:C04420;KG:C04333		0.0631471	0.0351744
1253	78.8284	567.26	-0.0154297	0.0166995	[M+H]+	-0.0475589	0.0166995					3	C33H34N4O5	(5 names) Okaramine B;Swietmanin I;(+)-Swietmanin I;Granatumin C;(+)-Granatumin C	KN:C00011255;KN:C00048184;KN:C00047910		1	C33H34N4O5	Okaramine B	KN:C00011255		-0.059825	0.0381214
252	11.7195	442.04	-0.0265914	0.0159269	[M+H]+				-0.0691096	0.0159269												0.0629813	0.0364731
1945	101.83	403.263	-0.00424374	0.0154882	[M+H]+	-0.0239757	0.0154882															-0.0598253	0.0380369
1860	100.72	542.261	0.0143132	0.0143132	[M+H]+					0.0143132
256	11.7202	704.214	-0.0973842	0.0136296	[M+2H]2+				0.0136296	-0.208398												0.0633126	0.0330218
67	9.4154	1348.9	-0.115122	0.0119771	[M+H]+			0.0119771	-0.242222													0.0300335	-0.0888006
895	72.6682	483.068	-0.222703	0.00633272	[M+H]+	-0.0671504	0.00633272	-0.607292														-0.0661513	-0.021277
88	9.4286	613.337	-0.0391811	0.00628222	[M+H]+			-0.0846445	0.00628222			2	C28H53O12P1	(3 names) PI(19:1(9Z)/0:0);BE 18257B;WS 7338B	LM:LMGP06050018;KN:C00017204							0.0325215	-0.0850882
1985	102.208	747.511	-0.00979074	0.00610644	[M+H]+	-0.0256879			0.00610644													0.00606275	-0.00360057
2145	104.126	595.379	-0.276965	0.00580135	[M+H]+	0.00580135	-0.288083		-0.548613			2	C40H50O4	(2 names) 7,8-Didehydroastaxanthin;4-Keto-4'-hydroxyalloxanthin	KN:C00023057,LM:LMPR01070051,HM:HMDB0036872;KN:C00023017,KN:C00023018,LM:LMPR01070077		2	C40H50O4	(2 names) 7,8-Didehydroastaxanthin;4-Keto-4'-hydroxyalloxanthin	KN:C00023057,LM:LMPR01070051,HM:HMDB0036872;KN:C00023017,KN:C00023018,LM:LMPR01070077		-0.0312463	0.0272318
217	11.2871	829.282	-0.0256632	0.00506543	[M+H]+				0.00506543	-0.0563918		4	C30H52O26	(4 names) Lantanose A;Verbascose;Amylopectin;Cellopentaose	KN:C00051200;KG:C08252,KN:C00001154;KG:C00317,HM:HMDB0003255;KG:C06218,KG:C02101,HM:HMDB0012254		4	C30H52O26	(4 names) Lantanose A;Verbascose;Amylopectin;Cellopentaose	KN:C00051200;KG:C08252,KN:C00001154;KG:C00317,HM:HMDB0003255;KG:C06218,KG:C02101,HM:HMDB0012254		0.0631777	0.0348789
70	9.41581	689.119	-0.128583	0.00210046	[M+H]+				0.00210046	-0.259267		2	C31H28O16S1	(2 names) {[6-({3-[3,5-dimethoxy-4-(sulfooxy)phenyl]-11-hydroxy-7-(4-oxocyclohexa-2,5-dien-1-ylidene)-2,8-dioxatricyclo[7.3.1.0竅ｵ,ﾂｹﾂｳ]trideca-1(12),3,5,9(13),10-pentaen-4-yl}oxy)-3,4,5-trihydroxyoxan-2-yl]meth...	HM:HMDB0134839;HM:[1]HMDB0134838							0.0633324	0.0325293
1588	93.227	815.563	-0.0525474	0.000743105	[M+Na]+				0.000743105	-0.105838												0.0632245	0.0343684
209	10.7032	650.85	0.000337784	0.000337784	[M+K]+			0.000337784
1532	90.7959	361.222	7.2557e-05	7.2557e-05	[M+H]+					7.2557e-05
144	9.4809	614.385	0	0	[M+H]+				0
818	71.726	457.233	-0.164882	-7.25691e-05	[M+H]+	-0.214894	-0.19344	-0.243787	-0.172215	-7.25691e-05		2	C25H32N2O6	(2 names) Vindoline;PA(20:5(5Z,8Z,11Z,14Z,17Z)/0:0)	KG:C01626,KN:C00001784,KN:C00024613;LM:LMGP10050033,HM:HMDB0062308,HM:HMDB0114748		1	C25H32N2O6	Vindoline	KG:C01626,KN:C00001784,KN:C00024613		0.0396747	0.071726
240	11.7151	649.218	-0.185573	-0.00157657	[2M-2(H2O)+H]+				-0.36957	-0.00157657		20	C12H22O11	(27 names) Lactulose;Sakebiose;Nigerose;Inulobiose;Trehalose;Turanose;Isomaltose;6-O-alpha-D-Glucopyranosyl-D-glucose;D-Isomaltose;Melibiulose;6-O-alpha-D-Galactopyranosyl-D-fructose;Sakebiose;Lactose;Melibiose;...	KG:C07064,HM:HMDB0000740;KN:C00050493,HM:HMDB0006603;KG:C01711,HM:HMDB0029898;KG:C01083,KN:C00001152,HM:HMDB0000975,HM:HMDB0029880;KG:C19636,HM:HMDB0011740;KN:C00018660;KG:C19634;KG:C01518,KG:C19773,KG:C02048,KG:C04147,KN:C00001137,HM:HMDB0029882,HM:HMDB0060068;KG:C06422,KG:C01971,KG:C00208,KG:C00243,KG:C06421,KG:C00897,KG:C20861,KG:C20236,KG:C01970,KG:C00185,KG:C02964,KN:C00001134,KN:C00001136,K…		20	C12H22O11	(27 names) Lactulose;Sakebiose;Nigerose;Inulobiose;Trehalose;Turanose;Isomaltose;6-O-alpha-D-Glucopyranosyl-D-glucose;D-Isomaltose;Melibiulose;6-O-alpha-D-Galactopyranosyl-D-fructose;Sakebiose;Lactose;Melibiose;...	KG:C07064,HM:HMDB0000740;KN:C00050493,HM:HMDB0006603;KG:C01711,HM:HMDB0029898;KG:C01083,KN:C00001152,HM:HMDB0000975,HM:HMDB0029880;KG:C19636,HM:HMDB0011740;KN:C00018660;KG:C19634;KG:C01518,KG:C19773,KG:C02048,KG:C04147,KN:C00001137,HM:HMDB0029882,HM:HMDB0060068;KG:C06422,KG:C01971,KG:C00208,KG:C00243,KG:C06421,KG:C00897,KG:C20861,KG:C20236,KG:C01970,KG:C00185,KG:C02964,KN:C00001134,KN:C00001136,K…		0.0623427	0.0396479
130	9.445	612.988	-0.0098016	-0.0098016	[M+H]+				-0.0098016
132	9.44535	674.266	-0.0455657	-0.0101031	[M+H]+			-0.0810283	-0.0101031													0.0323869	-0.0853128
109	9.4363	398.426	-0.0756838	-0.010961	[M+H]+			-0.140407	-0.010961													0.0327923	-0.0846272
254	11.72	707.223	-0.110146	-0.0138376	[2M+Na]+				-0.0138376	-0.206454		21	C12H22O11	(28 names) Lactulose;Sakebiose;Nigerose;Inulobiose;Trehalose;Turanose;Isomaltose;6-O-alpha-D-Glucopyranosyl-D-glucose;D-Isomaltose;Melibiulose;6-O-alpha-D-Galactopyranosyl-D-fructose;Sakebiose;Lactose;Melibiose;...	KG:C07064,HM:HMDB0000740;KN:C00050493,HM:HMDB0006603;KG:C01711,HM:HMDB0029898;KG:C01083,KN:C00001152,HM:HMDB0000975,HM:HMDB0029880;KG:C19636,HM:HMDB0011740;KN:C00018660;KG:C19634;KG:C01518,KG:C19773,KG:C02048,KG:C04147,KN:C00001137,HM:HMDB0029882,HM:HMDB0060068;KG:C06422,KG:C01971,KG:C00208,KG:C00243,KG:C06421,KG:C00897,KG:C20861,KG:C20236,KG:C01970,KG:C00185,KG:C02964,KN:C00001134,KN:C00001136,K…		20	C12H22O11	(27 names) Lactulose;Sakebiose;Nigerose;Inulobiose;Trehalose;Turanose;Isomaltose;6-O-alpha-D-Glucopyranosyl-D-glucose;D-Isomaltose;Melibiulose;6-O-alpha-D-Galactopyranosyl-D-fructose;Sakebiose;Lactose;Melibiose;...	KG:C07064,HM:HMDB0000740;KN:C00050493,HM:HMDB0006603;KG:C01711,HM:HMDB0029898;KG:C01083,KN:C00001152,HM:HMDB0000975,HM:HMDB0029880;KG:C19636,HM:HMDB0011740;KN:C00018660;KG:C19634;KG:C01518,KG:C19773,KG:C02048,KG:C04147,KN:C00001137,HM:HMDB0029882,HM:HMDB0060068;KG:C06422,KG:C01971,KG:C00208,KG:C00243,KG:C06421,KG:C00897,KG:C20861,KG:C20236,KG:C01970,KG:C00185,KG:C02964,KN:C00001134,KN:C00001136,K…		0.0632957	0.0333515
167	10.6394	226.951	-0.196446	-0.0187023	[M+H]+	-0.37419		-0.0187023				1	C6H4O5Cl2	2,5-Dichloro-4-oxohex-2-enedioate	KG:C12835,LM:LMFA01090152,HM:HMDB0060363							-0.030871	-0.0696219
84	9.42605	753.339	-0.132113	-0.0257231	[M+H]+			-0.238503	-0.0257231			2	C43H48N2O10	(3 names) Faurithaline;(+)-Faurithaline;Isopythaldine	KN:C00049638;KN:C00027393							0.0333801	-0.0835829
138	9.45465	958.382	-0.0263598	-0.0263598	[M+H]+				-0.0263598
1562	92.2286	1055.43	-0.138249	-0.0275553	[M+Na]+				-0.0275553	-0.248943												0.0633141	0.03299
111	9.43667	614.91	-0.0912739	-0.0281667	[M+H]+			-0.154381	-0.0281667													0.0327752	-0.0846566
945	72.7459	958.386	-0.0878908	-0.0281935	[M+H]+			-0.173304	-0.0621751	-0.0281935												0.060828	-0.0346435
1437	85.8994	578.478	-0.0410246	-0.028489	[M+H]+				-0.0535603	-0.028489		1	C35H63N1O5	35-aminobacteriohopane-30,31,32,33,34-pentol	LM:LMPR04000009		1	C35H63N1O5	35-aminobacteriohopane-30,31,32,33,34-pentol	LM:LMPR04000009		0.0630703	0.0358269
96	9.43143	564.273	-0.294157	-0.0287056	[M+H]+				-0.0287056	-0.559609												0.0632865	0.0288816
1484	88.5708	883.324	-0.145218	-0.030464	[M+H]+	-0.030464	-0.0859606	-0.319229														-0.0646532	-0.0296537
1508	89.4463	665.405	-0.0627046	-0.0324263	[M+H]+				-0.0929829	-0.0324263		2	C40H56O8	(2 names) 3-O-trans-Feruloyleuscaphic acid;Bisandrographolide B	HM:HMDB0031837;KN:C00041377,KN:C00041378							0.063018	0.0362182
1587	93.2197	824.623	-0.0445345	-0.0327688	[M+CH5N+H]+				-0.0563001	-0.0327688												0.0630724	0.0358104
1523	90.6325	471.347	-0.241366	-0.0338339	[M+H]+				-0.0338339	-0.448897		66	C30H46O4	(84 names) Sandorinic acid C;(+)-Sandorinic acid C;Messagenic acid G;Garcihombronane F;(-)-Garcihombronane F;Murrayenol;Kunzeanone C;Kadsuric acid;Ganodermic acid Jb;Aceriphyllic acid I;(+)-Aceriphyllic acid I;N...	KN:C00046377;KN:C00042731;KN:C00042532;HM:HMDB0029345;KN:C00021216;KN:C00031951,KN:C00039548;HM:HMDB0035334;KN:C00047699;KN:C00047518;KN:C00051387;KN:C00043239;KN:C00030702;KN:C00030505;HM:HMDB0036655;KN:C00030502;KN:C00032552,HM:HMDB0036847;KN:C00037990;HM:HMDB0040494;KN:C00044473;KN:C00051079;KN:C00042530,KN:C00042531;KN:C00042527;KG:C02283,KG:C03930,KN:C00003521,LM:LMPR0106150011,LM:LMPR010615…		66	C30H46O4	(84 names) Sandorinic acid C;(+)-Sandorinic acid C;Messagenic acid G;Garcihombronane F;(-)-Garcihombronane F;Murrayenol;Kunzeanone C;Kadsuric acid;Ganodermic acid Jb;Aceriphyllic acid I;(+)-Aceriphyllic acid I;N...	KN:C00046377;KN:C00042731;KN:C00042532;HM:HMDB0029345;KN:C00021216;KN:C00031951,KN:C00039548;HM:HMDB0035334;KN:C00047699;KN:C00047518;KN:C00051387;KN:C00043239;KN:C00030702;KN:C00030505;HM:HMDB0036655;KN:C00030502;KN:C00032552,HM:HMDB0036847;KN:C00037990;HM:HMDB0040494;KN:C00044473;KN:C00051079;KN:C00042530,KN:C00042531;KN:C00042527;KG:C02283,KG:C03930,KN:C00003521,LM:LMPR0106150011,LM:LMPR010615…		0.0633472	0.0304828
1520	90.2809	568.457	-0.169276	-0.0361963	[M+H]+		-0.151279		-0.320352	-0.0361963												0.0318793	0.0674593
122	9.44016	561.629	-0.168936	-0.0371648	[M+H]+			-0.300708	-0.0371648													0.0337442	-0.0829047
1629	95.1736	521.123	-0.0522782	-0.0377573	[M+H]+	-0.0377573	-0.0667991															-0.0598159	0.0377976
441	56.8639	285.076	-0.038415	-0.038415	[M+H]+	-0.038415						81	C16H12O5	(90 names) Anthragallol 1,3-dimethyl ether;Galangin 5-methyl ether;Farnisin;7,2'-Dihydroxy-5'-methoxyisoflavone;8,4'-Dihydroxy-7-methoxyisoflavone;Abronisoflavone;5,7,2'-Trihydroxy-6-methoxyisoflavone;Thevetiafl...	KN:C00031600;KN:C00004535,LM:LMPK12111655,FL:FL5FA9NS0004;KN:C00013297,LM:LMPK12110047,FL:FL3F1CNS0006,HM:HMDB0031428;KN:C00019005;KN:C00019436;KN:C00019734;KN:C00003819,LM:LMPK12110956,FL:FL3FBANS0001,HM:HMDB0132455;KN:C00009390,LM:LMPK12050057,FL:FLIA1CNS0005,HM:HMDB0130379;KN:C00031245;KN:C00018863;KN:C00010239,LM:LMPK12100032,FL:FLNAABNS0001;KN:C00032094;KN:C00031530;KN:C00033759;KN:C00003805…		81	C16H12O5	(90 names) Anthragallol 1,3-dimethyl ether;Galangin 5-methyl ether;Farnisin;7,2'-Dihydroxy-5'-methoxyisoflavone;8,4'-Dihydroxy-7-methoxyisoflavone;Abronisoflavone;5,7,2'-Trihydroxy-6-methoxyisoflavone;Thevetiafl...	KN:C00031600;KN:C00004535,LM:LMPK12111655,FL:FL5FA9NS0004;KN:C00013297,LM:LMPK12110047,FL:FL3F1CNS0006,HM:HMDB0031428;KN:C00019005;KN:C00019436;KN:C00019734;KN:C00003819,LM:LMPK12110956,FL:FL3FBANS0001,HM:HMDB0132455;KN:C00009390,LM:LMPK12050057,FL:FLIA1CNS0005,HM:HMDB0130379;KN:C00031245;KN:C00018863;KN:C00010239,LM:LMPK12100032,FL:FLNAABNS0001;KN:C00032094;KN:C00031530;KN:C00033759;KN:C00003805…
1483	88.5678	818.271	-0.179315	-0.0386476	[M+H]+	-0.0689154	-0.0386476	-0.430383														-0.0652741	-0.0264906
1516	89.8125	672.433	-0.0392259	-0.0392259	[M+H]+			-0.0392259				2	C36H57N5O7	(4 names) Arenamide A;(-)-Arenamide A;NPTX 10;Nephilatoxin 10	KN:C00040264,KN:C00047185;KN:C00025967		1	C36H57N5O7	(2 names) Arenamide A;(-)-Arenamide A	KN:C00040264,KN:C00047185
1997	102.273	352.321	-0.243288	-0.0438872	[M+H]+	-0.0438872	-0.257958		-0.512222	-0.159085		1	C22H41N1O2	Anandamide (20:2, n-6)	LM:LMFA08040002		1	C22H41N1O2	Anandamide (20:2, n-6)	LM:LMFA08040002		-0.00193044	0.0931397
75	9.41908	616.14	-0.162128	-0.0438972	[M+H]+				-0.0438972	-0.280359												0.0633229	0.0327874
765	70.6555	509.276	-0.234284	-0.0443468	[M+H]+	-0.0443468	-0.17182	-0.486685				6	C28H36N4O5	(10 names) (+)-N(6)-Hydroxyaphelandrine;(+)-N6-Hydroxyaphelandrine; N6-Hydroxyaphelandrine;Sordarin-3-carboxylic acid;7-Hydroxysordarin;Mniopetal A;11-Hydroxysordarin;6-Hydroxysordarin;6'-Hydroxysordarin;Hydroxy...	KN:C00027634;KN:C00015137;KN:C00015131;KN:C00016639;KN:C00015130;KN:C00015231		1	C28H36N4O5	(3 names) (+)-N(6)-Hydroxyaphelandrine;(+)-N6-Hydroxyaphelandrine; N6-Hydroxyaphelandrine	KN:C00027634		-0.0652649	-0.0268277
1990	102.253	748.528	-0.0726978	-0.0449318	[M+H]+	-0.106788		-0.0449318	-0.0663739			6	C43H74N1O7P1	(6 names) PE(22:6(4Z,7Z,10Z,13Z,16Z,19Z)/P-16:0);PE(P-18:1(9Z)/20:5(5Z,8Z,11Z,14Z,17Z));PE(P-16:0/22:6(4Z,7Z,10Z,13Z,16Z,19Z));PE(20:5(5Z,8Z,11Z,14Z,17Z)/P-18:1(9Z));PE(20:5(5Z,8Z,11Z,14Z,17Z)/P-18:1(11Z));PE(P...	HM:HMDB0009708;HM:HMDB0011453;LM:LMGP02030001,HM:HMDB0005780;HM:HMDB0009480;HM:HMDB0009479;HM:HMDB0011420							0.00282815	-0.077809
164	10.6384	1042.8	-0.230428	-0.0463439	[M+H]+	-0.414513		-0.0463439														-0.0307719	-0.0698704
142	9.46747	273.955	-0.18069	-0.0479913	[M+H]+			-0.313388	-0.0479913													0.0337646	-0.0828659
147	10.601	413.266	-0.225992	-0.0527679	[M+H]+	-0.0527679	-0.0640967	-0.423841	-0.28167	-0.307582		1	C21H36N2O6	(2 names) Epopromycin A;NK 04000P	KN:C00016315							-0.0459726	0.059277
207	10.6989	718.838	-0.0631014	-0.0631014	[M+K]+			-0.0631014
906	72.7271	613.511	-0.185782	-0.0680732	[M+H]+			-0.129812	-0.35946	-0.0680732												0.0585124	-0.0363687
37	9.40925	671.12	-0.272487	-0.0701892	[M+H]+			-0.474785	-0.0701892													0.0347755	-0.0808413
1527	90.7541	522.249	-0.218183	-0.075105	[M+NH4]+	-0.308201	-0.209358	-0.234662	-0.263587	-0.075105		18	C30H32O7	(20 names) 5-(2,4-dihydroxyphenyl)-6-(3,7-dimethylocta-2,6-dien-1-yl)-9-hydroxy-14,14-dimethyl-4,12,15-trioxatetracyclo[8.5.0.0ﾂｳ,竅ｸ.0ﾂｹﾂｹ,ﾂｹﾂｳ]pentadeca-1(10),2,5,8-tetraen-7-one;Sorocein D;Artocommunol CC;Euch...	HM:HMDB0129841;KN:C00008630,FL:FL4DRNNP0002;KN:C00013457,LM:LMPK12111527,FL:FL3FRNNP0002;KN:C00010071,LM:LMPK12160009,FL:FLIG1LNI0007;HM:HMDB0129836;KN:C00034014;KN:C00013540,LM:LMPK12112299,FL:FL5FACNP0007;HM:HMDB0129839;KN:C00011161,LM:LMPK12112296,FL:FL5FACNP0004;KN:C00005087,LM:LMPK12112294,FL:FL5FACNP0002;KN:C00029734,HM:HMDB0129837;HM:HMDB0129840;KN:C00013460,LM:LMPK12110929,FL:FL3FALNP0018…		18	C30H32O7	(20 names) 5-(2,4-dihydroxyphenyl)-6-(3,7-dimethylocta-2,6-dien-1-yl)-9-hydroxy-14,14-dimethyl-4,12,15-trioxatetracyclo[8.5.0.0ﾂｳ,竅ｸ.0ﾂｹﾂｹ,ﾂｹﾂｳ]pentadeca-1(10),2,5,8-tetraen-7-one;Sorocein D;Artocommunol CC;Euch...	HM:HMDB0129841;KN:C00008630,FL:FL4DRNNP0002;KN:C00013457,LM:LMPK12111527,FL:FL3FRNNP0002;KN:C00010071,LM:LMPK12160009,FL:FLIG1LNI0007;HM:HMDB0129836;KN:C00034014;KN:C00013540,LM:LMPK12112299,FL:FL5FACNP0007;HM:HMDB0129839;KN:C00011161,LM:LMPK12112296,FL:FL5FACNP0004;KN:C00005087,LM:LMPK12112294,FL:FL5FACNP0002;KN:C00029734,HM:HMDB0129837;HM:HMDB0129840;KN:C00013460,LM:LMPK12110929,FL:FL3FALNP0018…		0.0301096	0.0504651
810	71.7188	792.373	-0.202927	-0.0752573	[M+H]+	-0.257968	-0.249368	-0.241838	-0.190202	-0.0752573												0.0516236	0.0504713
1923	101.526	1150.64	-0.245041	-0.0796438	[M+NH4]+				-0.410437	-0.0796438												0.0624222	0.0393321
124	9.44073	677.867	-0.106323	-0.0935432	[M+H]+			-0.119104	-0.0935432													0.0320798	-0.0858144
1537	90.9195	947.415	-0.212664	-0.096491	[M+H]+				-0.096491	-0.328837												0.0633231	0.0327827
2202	104.745	985.581	-0.273071	-0.0972314	[M+Na]+				-0.0972314	-0.448911		3	C53H87O13P1	(3 names) PI(22:6(4Z,7Z,10Z,13Z,16Z,19Z)/22:2(13Z,16Z));PI(22:2(13Z,16Z)/22:6(4Z,7Z,10Z,13Z,16Z,19Z));PI(22:4(7Z,10Z,13Z,16Z)/22:4(7Z,10Z,13Z,16Z))	LM:LMGP06010813;LM:LMGP06010755;LM:LMGP06010785							0.0633541	0.0312205
815	71.7225	811.31	-0.196931	-0.100145	[M+K]+	-0.248945	-0.254359	-0.259219	-0.121986	-0.100145												0.0612655	0.0428305
2143	104.118	1081.94	-0.130435	-0.102097	[M+H]+	-0.102097	-0.124287		-0.164922													-0.0254698	0.0255743
1992	102.261	694.486	-0.10601	-0.10601	[M+H]+	-0.10601
2112	103.666	619.4	-0.176717	-0.106049	[M+H]+		-0.106049			-0.247385		14	C40H50N4O2	(18 names) Tabernaebovine;(+)-Tabernaebovine;(20'S)-19',20'-Dihydrotabernamine;19,20-Dihydrotabernamine;2-O-E-p-Coumaroylalphitolic acid;Jacoumaric acid;3-O-p-trans-Coumaroylalphitolic acid;3-O-cis-Coumaroylmasl...	KN:C00041130;KN:C00025698;KN:C00029465;KN:C00037357,HM:HMDB0040495;HM:HMDB0036299;HM:HMDB0034539;KN:C00034858;KN:C00047697;KN:C00040723;KN:C00029510;KN:C00047120;KN:C00035590;KN:C00029466;KN:C00037334		2	C40H50N4O2	(4 names) Tabernaebovine;(+)-Tabernaebovine;(20'S)-19',20'-Dihydrotabernamine;19,20-Dihydrotabernamine	KN:C00041130;KN:C00025698		-0.0039718	0.0763638
1560	92.2151	1064.49	-0.259177	-0.107637	[M+CH5N+H]+				-0.410716	-0.107637												0.0624912	0.0390452
1269	79.3528	489.357	-0.35561	-0.108083	[M+H]+				-0.603138	-0.108083		39	C30H48O5	(48 names) 11-acetoxy-3beta,6alpha-dihydroxy-24-methyl-9,11-seco-5alpha-cholesta-7,22Z-dien-9-one.;Madasiatic acid;Hovenolactone;Emarginellic acid;(-)-Emarginellic acid;Versisponic acid A;(+)-Versisponic acid A;...	LM:LMST01031104;HM:HMDB0035118;HM:HMDB0035957;KN:C00034839;KN:C00033473;KN:C00029724,LM:LMPR0106150007,LM:LMPR0106150023,HM:HMDB0034502;HM:HMDB0041039;KN:C00029789,KN:C00031198,KN:C00031228;KG:C17890,KN:C00019490,KN:C00019491,HM:HMDB0036651;KN:C00046874;KN:C00045138;KN:C00034036;HM:HMDB0036311;KN:C00037588;KG:C17538,LM:LMST01100005;KN:C00042442;KN:C00032378;KN:C00044652;KG:C08617,KN:C00003739,KN:…		39	C30H48O5	(48 names) 11-acetoxy-3beta,6alpha-dihydroxy-24-methyl-9,11-seco-5alpha-cholesta-7,22Z-dien-9-one.;Madasiatic acid;Hovenolactone;Emarginellic acid;(-)-Emarginellic acid;Versisponic acid A;(+)-Versisponic acid A;...	LM:LMST01031104;HM:HMDB0035118;HM:HMDB0035957;KN:C00034839;KN:C00033473;KN:C00029724,LM:LMPR0106150007,LM:LMPR0106150023,HM:HMDB0034502;HM:HMDB0041039;KN:C00029789,KN:C00031198,KN:C00031228;KG:C17890,KN:C00019490,KN:C00019491,HM:HMDB0036651;KN:C00046874;KN:C00045138;KN:C00034036;HM:HMDB0036311;KN:C00037588;KG:C17538,LM:LMST01100005;KN:C00042442;KN:C00032378;KN:C00044652;KG:C08617,KN:C00003739,KN:…		0.0618543	0.0413276
2148	104.194	510.437	-0.108345	-0.108345	[M+H]+	-0.108345
1162	75.83	568.326	-0.163815	-0.108745	[M+H]+	-0.108745	-0.218884					4	C33H45N1O7	(5 names) Leueantine D;(+)-Leueantine D;14-O-benzoylperegrine;14-O-Cinnamoylneoline;PS(10:0/10:0)	KN:C00044870;KN:C00027689;KN:C00031504;LM:LMGP03010022							-0.0597826	0.0374817
1486	88.5783	869.308	-0.267917	-0.110947	[M+H]+	-0.18264	-0.110947	-0.510165														-0.0652694	-0.0263393
1901	101.257	336.326	-0.189416	-0.118003	[M+H]+	-0.22951	-0.149019		-0.261133	-0.118003		1	C22H41N1O1	Pipericine	KN:C00051696,LM:LMFA08020200,LM:LMFA08020207,HM:HMDB0031678		1	C22H41N1O1	Pipericine	KN:C00051696,LM:LMFA08020200,LM:LMFA08020207,HM:HMDB0031678		0.0037486	0.0922475
20	9.40077	611.425	-0.262123	-0.119531	[M+H]+			-0.119531	-0.404714													0.0296743	-0.0892663
781	71.306	266.233	-0.119781	-0.119781	[M+NH4]+			-0.119781				1	C13H28O4	alpha-Butyl-omega-hydroxypoly(oxyethylene) poly(oxypropylene)	HM:HMDB0032181		1	C13H28O4	alpha-Butyl-omega-hydroxypoly(oxyethylene) poly(oxypropylene)	HM:HMDB0032181
1143	75.3839	810.377	-0.123099	-0.123099	[M+NH4]+			-0.123099
250	11.7191	711.697	-0.151377	-0.125366	[M+2H]2+				-0.177388	-0.125366												0.0630283	0.0361437
137	9.45407	625.783	-0.134087	-0.134087	[M+H]+				-0.134087
1565	92.3333	279.159	-0.231956	-0.134213	[M+H]+				-0.329698	-0.134213		37	C16H22O4	(44 names) Mansonone N;(+)-Mansonone N;Pestaloficiol G;Acrostalidic acid;Norbotrydialone acetate;(-)-Norbotrydialone acetate;alpha-CEHC;Cytosporone C;Stereumin C;(+)-Stereumin C;Tournefolin A;(-)-Tournefolin A;2...	KN:C00030728;KN:C00048051,KN:C00048052;KN:C00023378;KN:C00046209;HM:HMDB0001518;KN:C00033749;KN:C00034290,KN:C00034291;KN:C00049752;HM:HMDB0133048;KN:C00013235,LM:LMPR0103200001;HM:HMDB0133047;KN:C00013198;HM:HMDB0133084;KN:C00043604;KN:C00043605;HM:HMDB0133087;KN:C00023410;HM:HMDB0133085;HM:HMDB0133045;HM:HMDB0133090,HM:HMDB0133091;KN:C00034460;HM:HMDB0133086;KN:C00051566;KG:C14214,HM:HMDB003324…		37	C16H22O4	(44 names) Mansonone N;(+)-Mansonone N;Pestaloficiol G;Acrostalidic acid;Norbotrydialone acetate;(-)-Norbotrydialone acetate;alpha-CEHC;Cytosporone C;Stereumin C;(+)-Stereumin C;Tournefolin A;(-)-Tournefolin A;2...	KN:C00030728;KN:C00048051,KN:C00048052;KN:C00023378;KN:C00046209;HM:HMDB0001518;KN:C00033749;KN:C00034290,KN:C00034291;KN:C00049752;HM:HMDB0133048;KN:C00013235,LM:LMPR0103200001;HM:HMDB0133047;KN:C00013198;HM:HMDB0133084;KN:C00043604;KN:C00043605;HM:HMDB0133087;KN:C00023410;HM:HMDB0133085;HM:HMDB0133045;HM:HMDB0133090,HM:HMDB0133091;KN:C00034460;HM:HMDB0133086;KN:C00051566;KG:C14214,HM:HMDB003324…		0.0627548	0.0378093
1402	84.7153	807.693	-0.160174	-0.1402	[M+H]+	-0.180148	-0.1402															-0.0598253	0.0380465
1309	81.0445	737.458	-0.247061	-0.142373	[M+Na]+				-0.142373	-0.351748												0.0633124	0.033027
2058	102.833	1282.9	-0.145876	-0.145876	[M+NH4]+					-0.145876
1624	94.7229	515.359	-0.318909	-0.146618	[M+H]+				-0.491201	-0.146618												0.0623564	0.0395945
1334	81.6478	521.255	-0.211647	-0.147003	[M+H]+	-0.276291	-0.147003					2	C32H32N4O3	(3 names) Okaramine A;(+)-Okaramine A;2-(2,4-dihydroxy-5-methoxyphenyl)-3-(3,7-dimethylocta-2,6-dien-1-yl)-5,7-dihydroxy-6-(3-methylbut-2-en-1-yl)-4H-chromen-4-one	KN:C00011254,KN:C00026927;HM:HMDB0129783		1	C32H32N4O3	(2 names) Okaramine A;(+)-Okaramine A	KN:C00011254,KN:C00026927		-0.0598122	0.038367
784	71.3374	280.248	-0.275189	-0.147866	[M+CH5N+H]+			-0.382331	-0.29537	-0.147866		1	C13H28O4	alpha-Butyl-omega-hydroxypoly(oxyethylene) poly(oxypropylene)	HM:HMDB0032181		1	C13H28O4	alpha-Butyl-omega-hydroxypoly(oxyethylene) poly(oxypropylene)	HM:HMDB0032181		0.0609695	-0.0322292
801	71.7038	285.133	-0.39725	-0.14995	[M+H]+	-0.471818	-0.468187	-0.48206	-0.414236	-0.14995		4	C14H20O6	(4 names) 2-Phenylethyl beta-D-glucopyranoside;Karalicin;1-(R)-Phenylethyl beta-D-glucopyranoside;Clonostachydiol	KN:C00029468,HM:HMDB0029819;KN:C00016202,LM:LMFA05000671;KN:C00029356;KN:C00016790		4	C14H20O6	(4 names) 2-Phenylethyl beta-D-glucopyranoside;Karalicin;1-(R)-Phenylethyl beta-D-glucopyranoside;Clonostachydiol	KN:C00029468,HM:HMDB0029819;KN:C00016202,LM:LMFA05000671;KN:C00029356;KN:C00016790		0.0425628	0.0608778
1866	100.786	789.019	-0.551592	-0.150157	[M+H]+	-0.150157	-1.1734	-0.404855	-0.477951													-0.0273993	-0.068404
809	71.7166	489.227	-0.539863	-0.152956	[M+H]+	-0.743278		-0.751129	-0.512089	-0.152956		16	C30H32O6	(19 names) Euchrenone a12;Isoamorin;Artoindonesianin H;Rubraflavone D;Artelastin;Dorsilurin C;Epilumaflavanone B;Fruticolide (sesquiterpene dimer);[3aR-[3aalpha,4aalpha,7alpha,8abeta,9aalpha,10S*(3'aR*,8'aS*,9'a...	KN:C00008472,LM:LMPK12140519,FL:FL2FALNP0015;KN:C00044194;KN:C00029732;KN:C00004060,LM:LMPK12110920,FL:FL3FALNP0009,HM:HMDB0030631;KN:C00013500,LM:LMPK12111538,FL:FL3FRNNR0004;KN:C00013537,LM:LMPK12111651,FL:FL5FA9NP0003;KN:C00014278,KN:C00014279,LM:LMPK12140156,LM:LMPK12140157,FL:FL2FA9NC0011,FL:FL2FA9NC0012;KN:C00012902;KN:C00019402;KN:C00008369,LM:LMPK12140511,FL:FL2FALNP0007;KN:C00019285;KN:C…		15	C30H32O6	(18 names) Euchrenone a12;Isoamorin;Artoindonesianin H;Rubraflavone D;Artelastin;Dorsilurin C;Epilumaflavanone B;Fruticolide (sesquiterpene dimer);[3aR-[3aalpha,4aalpha,7alpha,8abeta,9aalpha,10S*(3'aR*,8'aS*,9'a...	KN:C00008472,LM:LMPK12140519,FL:FL2FALNP0015;KN:C00044194;KN:C00029732;KN:C00004060,LM:LMPK12110920,FL:FL3FALNP0009,HM:HMDB0030631;KN:C00013500,LM:LMPK12111538,FL:FL3FRNNR0004;KN:C00013537,LM:LMPK12111651,FL:FL5FA9NP0003;KN:C00014278,KN:C00014279,LM:LMPK12140156,LM:LMPK12140157,FL:FL2FA9NC0011,FL:FL2FA9NC0012;KN:C00012902;KN:C00019402;KN:C00008369,LM:LMPK12140511,FL:FL2FALNP0007;KN:C00019285;KN:C…		0.0458061	-0.0175005
90	9.42938	611.253	-0.153628	-0.153628	[M+H]+			-0.153628				6	C34H34N4O7	(7 names) Mycobilin a;Rhodin G7;Mycobilin b;(-)-Triptofordin C 2;Triptofordin C 2;[3S-(3alpha,4beta,5alpha,5aalpha,6alpha,9beta,9aalpha,10S*)]-5a-[(Acetyloxy)methyl]octahydro-2,2,9-trimethyl-2H-3,9a-methano-1-b...	KG:C21624;HM:HMDB0059949;KG:C21625;KN:C00013134;KN:C00013154;KN:C00013136
823	71.732	795.322	-0.307349	-0.153636	[M+Na]+	-0.364871	-0.325806	-0.433948	-0.258485	-0.153636												0.0444964	0.0770371
1481	88.5507	910.335	-0.309454	-0.154052	[M+ACN+H]+	-0.259788	-0.154052	-0.514523														-0.0650054	-0.027455
2007	102.291	511.39	-0.174276	-0.15423	[M+H]+	-0.15423	-0.194322															-0.0598124	0.037751
798	71.6949	488.264	-0.368082	-0.154579	[M+H]+	-0.459717	-0.414268	-0.457762	-0.354082	-0.154579		2	C27H37N1O7	(4 names) Geyerinine;3-Acetoxy-6-hydroxy-11-O-(2-methylbutanoyl)hetisine;9-Deoxyglanduline;(+)-9-Deoxyglanduline	KN:C00024891;KN:C00045199		2	C27H37N1O7	(4 names) Geyerinine;3-Acetoxy-6-hydroxy-11-O-(2-methylbutanoyl)hetisine;9-Deoxyglanduline;(+)-9-Deoxyglanduline	KN:C00024891;KN:C00045199		0.0468595	0.062762
1535	90.9081	978.455	-0.259562	-0.155654	[M+CH5N+H]+				-0.36347	-0.155654												0.0627228	0.0379738
7	9.39245	672.375	-0.156492	-0.156492	[M+H]+			-0.156492
99	9.432	615.086	-0.158776	-0.158776	[M+H]+				-0.158776
2190	104.499	1279.89	-0.162381	-0.162381	[M+H]+					-0.162381
808	71.7163	811.295	-0.451804	-0.163942	[M+K]+	-0.52808		-0.622632	-0.492564	-0.163942												0.0414811	-0.0213093
1892	101.185	617.385	-0.163987	-0.163987	[M+H]+	-0.163987						5	C40H48N4O2	(7 names) Tabernamine;Paucivenine;(+)-Kopsoffine;Kopsoffine;Garcinol 13-O-methyl ether;(-)-Garcinol 13-O-methyl ether;Isogarcinol 13-O-methyl ether	KG:C09242,KN:C00001771;KN:C00025081;KN:C00025050,KN:C00025063;KN:C00044780;KN:C00044823		3	C40H48N4O2	(4 names) Tabernamine;Paucivenine;(+)-Kopsoffine;Kopsoffine	KG:C09242,KN:C00001771;KN:C00025081;KN:C00025050,KN:C00025063
1753	99.0958	438.379	-0.165941	-0.165941	[M+CH5N+H]+	-0.165941
2153	104.237	466.41	-0.171864	-0.171864	[M+H]+	-0.171864
82	9.42513	499.882	-0.201266	-0.176377	[M+H]+			-0.226155	-0.176377													0.0322627	-0.0855175
1440	85.9524	807.693	-0.209763	-0.180151	[M+H]+	-0.180151	-0.239374															-0.0598056	0.037675
236	11.7074	875.273	-0.282411	-0.180949	[M+2H]2+				-0.180949	-0.383873												0.0633103	0.0330714
824	71.7389	425.136	-0.393927	-0.183409	[M+K]+	-0.477461	-0.441869	-0.431738	-0.435159	-0.183409		22	C22H26O6	(32 names) (+)-Gomisin M2;(-)-Furaquinocin D;Furaquinocin D;KO 3988D;Burcellin;Mortonin;Mortonin A;(5alpha,5aalpha,6alpha,9beta,9aalpha)-6-(Benzoyloxy)-5,5a,6,7,8,9-hexahydro-9-hydroxy-2,2,5a,9-tetramethyl-2H-5,...	KN:C00041224;KN:C00017084;KN:C00031639;KN:C00013199;KN:C00009030,LM:LMPK12020217,FL:FL6DDANI0002;KN:C00050935,HM:HMDB0035404;KN:C00029741;KN:C00042549;KN:C00017086;KN:C00045388;KN:C00033250;KN:C00009029,LM:LMPK12020216,FL:FL6DDANI0001;KN:C00039549;KN:C00049160;KN:C00049137;KN:C00033403;KN:C00034417;HM:HMDB0030810;KG:C10547,KN:C00000705;KG:C10561,KN:C00000640,KN:C00000698,KN:C00041994;HM:HMDB00354…		21	C22H26O6	(30 names) (+)-Gomisin M2;(-)-Furaquinocin D;Furaquinocin D;KO 3988D;Burcellin;Mortonin;Mortonin A;(5alpha,5aalpha,6alpha,9beta,9aalpha)-6-(Benzoyloxy)-5,5a,6,7,8,9-hexahydro-9-hydroxy-2,2,5a,9-tetramethyl-2H-5,...	KN:C00041224;KN:C00017084;KN:C00031639;KN:C00013199;KN:C00009030,LM:LMPK12020217,FL:FL6DDANI0002;KN:C00050935,HM:HMDB0035404;KN:C00029741;KN:C00042549;KN:C00017086;KN:C00045388;KN:C00033250;KN:C00009029,LM:LMPK12020216,FL:FL6DDANI0001;KN:C00039549;KN:C00049160;KN:C00049137;KN:C00033403;KN:C00034417;HM:HMDB0030810;KG:C10547,KN:C00000705;KG:C10561,KN:C00000640,KN:C00000698,KN:C00041994;HM:HMDB00354…		0.0389536	0.0519862
1670	96.6551	534.285	-0.281535	-0.184548	[M+C2H7N+H]+	-0.357029	-0.294515	-0.185618	-0.385966	-0.184548		16	C23H32N6O4S1	(19 names) Vardenafil;Euchrenone a12;Isoamorin;Artoindonesianin H;Rubraflavone D;Artelastin;Dorsilurin C;Epilumaflavanone B;Fruticolide (sesquiterpene dimer);[3aR-[3aalpha,4aalpha,7alpha,8abeta,9aalpha,10S*(3'aR...	HM:HMDB0015000;KN:C00008472,LM:LMPK12140519,FL:FL2FALNP0015;KN:C00044194;KN:C00029732;KN:C00004060,LM:LMPK12110920,FL:FL3FALNP0009,HM:HMDB0030631;KN:C00013500,LM:LMPK12111538,FL:FL3FRNNR0004;KN:C00013537,LM:LMPK12111651,FL:FL5FA9NP0003;KN:C00014278,KN:C00014279,LM:LMPK12140156,LM:LMPK12140157,FL:FL2FA9NC0011,FL:FL2FA9NC0012;KN:C00012902;KN:C00019402;KN:C00008369,LM:LMPK12140511,FL:FL2FALNP0007;KN…		16	C23H32N6O4S1	(19 names) Vardenafil;Euchrenone a12;Isoamorin;Artoindonesianin H;Rubraflavone D;Artelastin;Dorsilurin C;Epilumaflavanone B;Fruticolide (sesquiterpene dimer);[3aR-[3aalpha,4aalpha,7alpha,8abeta,9aalpha,10S*(3'aR...	HM:HMDB0015000;KN:C00008472,LM:LMPK12140519,FL:FL2FALNP0015;KN:C00044194;KN:C00029732;KN:C00004060,LM:LMPK12110920,FL:FL3FALNP0009,HM:HMDB0030631;KN:C00013500,LM:LMPK12111538,FL:FL3FRNNR0004;KN:C00013537,LM:LMPK12111651,FL:FL5FA9NP0003;KN:C00014278,KN:C00014279,LM:LMPK12140156,LM:LMPK12140157,FL:FL2FA9NC0011,FL:FL2FA9NC0012;KN:C00012902;KN:C00019402;KN:C00008369,LM:LMPK12140511,FL:FL2FALNP0007;KN…		0.00779815	-0.0123172
4	9.37571	612.467	-0.261164	-0.186715	[M+H]+				-0.186715	-0.335614												0.0632709	0.0337554
249	11.719	882.755	-0.203041	-0.188504	[M+2H]2+				-0.188504	-0.217579												0.0631429	0.0352131
1980	102.174	776.518	-0.189525	-0.189525	[M+H]+			-0.189525
2132	104.02	598.489	-0.191513	-0.191513	[M+H]+	-0.191513
1796	100.282	653.449	-0.344059	-0.199279	[M+H]+				-0.488838	-0.199279												0.0625006	0.0390054
2064	102.896	1296.92	-0.274723	-0.199545	[M+CH5N+H]+				-0.349901	-0.199545												0.0628436	0.0373256
235	11.7058	370.083	-0.257991	-0.200367	[M+H]+				-0.315615	-0.200367		2	C16H14N3O2S1F3	(2 names) Lansoprazole;S-(2-Chloroethyl)glutathione	HM:HMDB0005008;KG:C20304		2	C16H14N3O2S1F3	(2 names) Lansoprazole;S-(2-Chloroethyl)glutathione	HM:HMDB0005008;KG:C20304		0.062914	0.0369078
1538	90.9385	969.396	-0.242878	-0.200626	[M+Na]+				-0.200626	-0.28513												0.0632091	0.0345456
885	72.5872	253.089	-0.204817	-0.204817	[M+H]+				-0.204817
69	9.41558	675.956	-0.236842	-0.205638	[M+H]+				-0.205638	-0.268046												0.0631843	0.0348121
268	11.7282	365.105	-0.267966	-0.205836	[M+Na]+				-0.330095	-0.205836		20	C12H22O11	(27 names) Lactulose;Sakebiose;Nigerose;Inulobiose;Trehalose;Turanose;Isomaltose;6-O-alpha-D-Glucopyranosyl-D-glucose;D-Isomaltose;Melibiulose;6-O-alpha-D-Galactopyranosyl-D-fructose;Sakebiose;Lactose;Melibiose;...	KG:C07064,HM:HMDB0000740;KN:C00050493,HM:HMDB0006603;KG:C01711,HM:HMDB0029898;KG:C01083,KN:C00001152,HM:HMDB0000975,HM:HMDB0029880;KG:C19636,HM:HMDB0011740;KN:C00018660;KG:C19634;KG:C01518,KG:C19773,KG:C02048,KG:C04147,KN:C00001137,HM:HMDB0029882,HM:HMDB0060068;KG:C06422,KG:C01971,KG:C00208,KG:C00243,KG:C06421,KG:C00897,KG:C20861,KG:C20236,KG:C01970,KG:C00185,KG:C02964,KN:C00001134,KN:C00001136,K…		20	C12H22O11	(27 names) Lactulose;Sakebiose;Nigerose;Inulobiose;Trehalose;Turanose;Isomaltose;6-O-alpha-D-Glucopyranosyl-D-glucose;D-Isomaltose;Melibiulose;6-O-alpha-D-Galactopyranosyl-D-fructose;Sakebiose;Lactose;Melibiose;...	KG:C07064,HM:HMDB0000740;KN:C00050493,HM:HMDB0006603;KG:C01711,HM:HMDB0029898;KG:C01083,KN:C00001152,HM:HMDB0000975,HM:HMDB0029880;KG:C19636,HM:HMDB0011740;KN:C00018660;KG:C19634;KG:C01518,KG:C19773,KG:C02048,KG:C04147,KN:C00001137,HM:HMDB0029882,HM:HMDB0060068;KG:C06422,KG:C01971,KG:C00208,KG:C00243,KG:C06421,KG:C00897,KG:C20861,KG:C20236,KG:C01970,KG:C00185,KG:C02964,KN:C00001134,KN:C00001136,K…		0.062896	0.0370181
1988	102.251	528.405	-0.206568	-0.206568	[M+H]+		-0.206568
1036	73.1911	387.18	-0.364711	-0.206933	[M+H]+	-0.547836	-0.206933	-0.399442	-0.454465	-0.214881		22	C22H26O6	(32 names) (+)-Gomisin M2;(-)-Furaquinocin D;Furaquinocin D;KO 3988D;Burcellin;Mortonin;Mortonin A;(5alpha,5aalpha,6alpha,9beta,9aalpha)-6-(Benzoyloxy)-5,5a,6,7,8,9-hexahydro-9-hydroxy-2,2,5a,9-tetramethyl-2H-5,...	KN:C00041224;KN:C00017084;KN:C00031639;KN:C00013199;KN:C00009030,LM:LMPK12020217,FL:FL6DDANI0002;KN:C00050935,HM:HMDB0035404;KN:C00029741;KN:C00042549;KN:C00017086;KN:C00045388;KN:C00033250;KN:C00009029,LM:LMPK12020216,FL:FL6DDANI0001;KN:C00039549;KN:C00049160;KN:C00049137;KN:C00033403;KN:C00034417;HM:HMDB0030810;KG:C10547,KN:C00000705;KG:C10561,KN:C00000640,KN:C00000698,KN:C00041994;HM:HMDB00354…		21	C22H26O6	(30 names) (+)-Gomisin M2;(-)-Furaquinocin D;Furaquinocin D;KO 3988D;Burcellin;Mortonin;Mortonin A;(5alpha,5aalpha,6alpha,9beta,9aalpha)-6-(Benzoyloxy)-5,5a,6,7,8,9-hexahydro-9-hydroxy-2,2,5a,9-tetramethyl-2H-5,...	KN:C00041224;KN:C00017084;KN:C00031639;KN:C00013199;KN:C00009030,LM:LMPK12020217,FL:FL6DDANI0002;KN:C00050935,HM:HMDB0035404;KN:C00029741;KN:C00042549;KN:C00017086;KN:C00045388;KN:C00033250;KN:C00009029,LM:LMPK12020216,FL:FL6DDANI0001;KN:C00039549;KN:C00049160;KN:C00049137;KN:C00033403;KN:C00034417;HM:HMDB0030810;KG:C10547,KN:C00000705;KG:C10561,KN:C00000640,KN:C00000698,KN:C00041994;HM:HMDB00354…		0.00639573	0.0502116
221	11.4207	684.256	-0.270812	-0.209247	[M+NH4]+				-0.332376	-0.209247		18	C24H42O21	(21 names) Lychnose;1F-alpha-D-Galactosylraffinose;Bifurcose;Lychnose;alpha-Isomaltosyl-1,3-isomaltose;Neobifurcose;3-beta-Cellobiosylcellobiose;3-beta-Glucosylcellotriose;Glycogen;Sesamose;Mannan;Maltotetraose;...	KG:C08242;HM:HMDB0038490;KN:C00001139;KG:C21659;HM:HMDB0038870;HM:HMDB0039174;HM:HMDB0039173;KG:C00182,HM:HMDB0000757;KG:C08248,KN:C00001148;KG:C01810,KG:C02013,KG:C02052,HM:HMDB0001296,HM:HMDB0029931;KN:C00018031;HM:HMDB0039176;KG:C01613,KN:C00001150,HM:HMDB0003553;HM:HMDB0038871;KG:C04034;KG:C04861;KG:C03989,KN:C00050950;HM:HMDB0035323,HM:HMDB0040182		18	C24H42O21	(21 names) Lychnose;1F-alpha-D-Galactosylraffinose;Bifurcose;Lychnose;alpha-Isomaltosyl-1,3-isomaltose;Neobifurcose;3-beta-Cellobiosylcellobiose;3-beta-Glucosylcellotriose;Glycogen;Sesamose;Mannan;Maltotetraose;...	KG:C08242;HM:HMDB0038490;KN:C00001139;KG:C21659;HM:HMDB0038870;HM:HMDB0039174;HM:HMDB0039173;KG:C00182,HM:HMDB0000757;KG:C08248,KN:C00001148;KG:C01810,KG:C02013,KG:C02052,HM:HMDB0001296,HM:HMDB0029931;KN:C00018031;HM:HMDB0039176;KG:C01613,KN:C00001150,HM:HMDB0003553;HM:HMDB0038871;KG:C04034;KG:C04861;KG:C03989,KN:C00050950;HM:HMDB0035323,HM:HMDB0040182		0.0628979	0.0370065
239	11.7148	1080.27	-0.247159	-0.213777	[M+H]+				-0.280541	-0.213777												0.0630009	0.0363383
247	11.7185	487.166	-0.233533	-0.214959	[M-H2O+H]+				-0.252107	-0.214959		28	C18H32O16	(29 names) Galactotriose;;1-Kestose;alpha-D-Glucopyranosyl-(1->6)-alpha-D-glucopyranosyl-(1->2)-D-glucose;3-beta-Gentiobiosylglucose;beta-D-Galactopyranosyl-(1->3)-beta-D-galactopyranosyl-(1->6)-D-galactose;Umbe...	KG:C03200,KG:C07283,KG:C00771,HM:HMDB0029922;KG:C01698;KG:C03661,KN:C00048937,HM:HMDB0011729;HM:HMDB0039704;HM:HMDB0039703;HM:HMDB0038853;KG:C08251,KN:C00001153,HM:HMDB0033748;KG:C03848,KN:C00001144;KG:C21454,KG:C21335,HM:HMDB0040984;HM:HMDB0003539;KG:C08243,KN:C00001141,HM:HMDB0011730;HM:HMDB0029930;HM:HMDB0038851;KG:C00492,KG:C08239,KN:C00001135,KN:C00001145,HM:HMDB0003213,HM:HMDB0034072;HM:HMD…							0.0630492	0.0359887
1346	82.1894	358.368	-0.217549	-0.217549	[M+H]+	-0.217549
1438	85.9109	815.576	-0.245747	-0.219542	[M+CH5N+H]+				-0.219542	-0.271952												0.0631727	0.0349291
2157	104.265	422.384	-0.219789	-0.219789	[M+H]+	-0.219789
883	72.5851	518.833	-0.719733	-0.221413	[M+H]+			-0.221413	-1.06014	-0.877641												0.0494327	-0.054949
163	10.6376	1110.79	-0.433591	-0.222407	[M+H]+	-0.644774		-0.222407														-0.030247	-0.0711421
1456	86.3897	985.644	-0.222494	-0.222494	[M+Na]+			-0.222494
80	9.42474	843.416	-0.296906	-0.222797	[M+H]+				-0.222797	-0.371016												0.0632721	0.033738
265	11.7256	1051.32	-0.265644	-0.223986	[M+H]+				-0.307302	-0.223986												0.0629716	0.0365385
1672	96.6704	994.476	-0.352818	-0.233322	[M+H]+		-0.233322	-0.287836	-0.546973	-0.343142												0.0307627	-0.0103865
1987	102.24	427.321	-0.410809	-0.233703	[M+H]+	-0.233703			-0.587914			12	C28H42O3	(15 names) (22E,24E)-1alpha,25-dihydroxy-22,23,24,24a-tetradehydro-24a-homovitamin D3 / (22E,24E)-1alpha,25-dihydroxy-22,23,24,24a-tetradehydro-24a-homocholecalciferol;Stoloniferone P;Stoloniferone O;Griffiniste...	LM:LMST03020314;LM:LMST01031101;LM:LMST01031100;KN:C00048723;LM:LMST03020576,LM:LMST03020577;HM:HMDB0036304;HM:HMDB0012562;LM:LMST01031072;LM:LMST01031071;KN:C00038924;KN:C00042512;LM:LMST04030213		12	C28H42O3	(15 names) (22E,24E)-1alpha,25-dihydroxy-22,23,24,24a-tetradehydro-24a-homovitamin D3 / (22E,24E)-1alpha,25-dihydroxy-22,23,24,24a-tetradehydro-24a-homocholecalciferol;Stoloniferone P;Stoloniferone O;Griffiniste...	LM:LMST03020314;LM:LMST01031101;LM:LMST01031100;KN:C00048723;LM:LMST03020576,LM:LMST03020577;HM:HMDB0036304;HM:HMDB0012562;LM:LMST01031072;LM:LMST01031071;KN:C00038924;KN:C00042512;LM:LMST04030213		0.000930404	-0.00186178
2248	105.297	453.786	-0.234764	-0.234764	[M+H]+					-0.234764
2141	104.104	554.463	-0.236089	-0.236089	[M+H]+	-0.236089
886	72.588	752.288	-0.356902	-0.238626	[M+H]+				-0.475178	-0.238626												0.0626343	0.0384055
1505	89.4232	277.18	-0.33384	-0.238821	[M+H]+	-0.353042	-0.268068	-0.373951	-0.435317	-0.238821		30	C17H24O3	(35 names) Acetoxymarsupellone;Methyl montiporate B;4-Oxogymnomitryl acetate;NFAT 133;7-Hydroxy-10-ethoxydehydrodihydrobotrydial;3-Acetoxy-4,7(11)-muuroladien-8-one;[1R-(1alpha,4aalpha,5alpha)]- 1-(Acetyloxy)-3,...	KN:C00021324;KN:C00046142;KN:C00021896;KN:C00016498;KN:C00021658;KN:C00020111;KN:C00017013;LM:LMFA05000662,HM:HMDB0038994;HM:HMDB0137237;KN:C00031838,KN:C00031840;KN:C00021263;LM:LMFA05000688,HM:HMDB0041201;KN:C00011498;KN:C00012547;KN:C00017369;KG:C10494,KN:C00002774,KN:C00031419,HM:HMDB0031463,HM:HMDB0137236;KN:C00033143;KN:C00041880;LM:LMFA05000687,HM:HMDB0038938;KG:C17506,LM:LMPR0103450004;KG…		30	C17H24O3	(35 names) Acetoxymarsupellone;Methyl montiporate B;4-Oxogymnomitryl acetate;NFAT 133;7-Hydroxy-10-ethoxydehydrodihydrobotrydial;3-Acetoxy-4,7(11)-muuroladien-8-one;[1R-(1alpha,4aalpha,5alpha)]- 1-(Acetyloxy)-3,...	KN:C00021324;KN:C00046142;KN:C00021896;KN:C00016498;KN:C00021658;KN:C00020111;KN:C00017013;LM:LMFA05000662,HM:HMDB0038994;HM:HMDB0137237;KN:C00031838,KN:C00031840;KN:C00021263;LM:LMFA05000688,HM:HMDB0041201;KN:C00011498;KN:C00012547;KN:C00017369;KG:C10494,KN:C00002774,KN:C00031419,HM:HMDB0031463,HM:HMDB0137236;KN:C00033143;KN:C00041880;LM:LMFA05000687,HM:HMDB0038938;KG:C17506,LM:LMPR0103450004;KG…		-0.0151521	0.0720069
266	11.726	387.088	-0.322651	-0.238988	[M+Na]+				-0.406314	-0.238988												0.0628017	0.0375593
1739	98.5665	555.347	-0.250737	-0.239489	[M+H]+	-0.239489	-0.261986															-0.059817	0.0378149
1530	90.7947	445.291	-0.248983	-0.248983	[M+H]+					-0.248983		1	C22H40N2O7	Broussonetine J	KN:C00027967		1	C22H40N2O7	Broussonetine J	KN:C00027967
816	71.7247	750.443	-0.380692	-0.250255	[M+H]+	-0.490712	-0.401108			-0.250255												-0.0287573	0.0878473
1583	93.1368	566.37	-0.415569	-0.252529	[M+NH4]+				-0.57861	-0.252529		2	C31H48O8	(4 names) Stereonsteroid D;(-)-Stereonsteroid D;Quadrangularic acid F;(+)-Quadrangularic acid F	KN:C00041888;KN:C00046869							0.0623717	0.0395342
2224	104.922	599.41	-0.253615	-0.253615	[M+H]+					-0.253615		9	C40H54O4	(9 names) Isomytiloxanthin;Crassostreaxanthin B;Halocynthiaxanthin;4-Ketomyxol;Crassostreaxanthin A;4,4'-Dihydroxydiatoxanthin;Mytiloxanthin;Idoxanthin;Erythroxanthin	KN:C00023054,HM:HMDB0036918;KN:C00023165;KN:C00023033,LM:LMPR01070006;KG:C15928,KN:C00023026,LM:LMPR01070103;KN:C00023166;KN:C00022923,LM:LMPR01070074;KN:C00023023,LM:LMPR01070010,HM:HMDB0036871;KN:C00023021,HM:HMDB0040656;LM:LMPR01070146		9	C40H54O4	(9 names) Isomytiloxanthin;Crassostreaxanthin B;Halocynthiaxanthin;4-Ketomyxol;Crassostreaxanthin A;4,4'-Dihydroxydiatoxanthin;Mytiloxanthin;Idoxanthin;Erythroxanthin	KN:C00023054,HM:HMDB0036918;KN:C00023165;KN:C00023033,LM:LMPR01070006;KG:C15928,KN:C00023026,LM:LMPR01070103;KN:C00023166;KN:C00022923,LM:LMPR01070074;KN:C00023023,LM:LMPR01070010,HM:HMDB0036871;KN:C00023021,HM:HMDB0040656;LM:LMPR01070146
219	11.3483	667.229	-0.301597	-0.253672	[M+H]+				-0.349521	-0.253672		18	C24H42O21	(21 names) Lychnose;1F-alpha-D-Galactosylraffinose;Bifurcose;Lychnose;alpha-Isomaltosyl-1,3-isomaltose;Neobifurcose;3-beta-Cellobiosylcellobiose;3-beta-Glucosylcellotriose;Glycogen;Sesamose;Mannan;Maltotetraose;...	KG:C08242;HM:HMDB0038490;KN:C00001139;KG:C21659;HM:HMDB0038870;HM:HMDB0039174;HM:HMDB0039173;KG:C00182,HM:HMDB0000757;KG:C08248,KN:C00001148;KG:C01810,KG:C02013,KG:C02052,HM:HMDB0001296,HM:HMDB0029931;KN:C00018031;HM:HMDB0039176;KG:C01613,KN:C00001150,HM:HMDB0003553;HM:HMDB0038871;KG:C04034;KG:C04861;KG:C03989,KN:C00050950;HM:HMDB0035323,HM:HMDB0040182		18	C24H42O21	(21 names) Lychnose;1F-alpha-D-Galactosylraffinose;Bifurcose;Lychnose;alpha-Isomaltosyl-1,3-isomaltose;Neobifurcose;3-beta-Cellobiosylcellobiose;3-beta-Glucosylcellotriose;Glycogen;Sesamose;Mannan;Maltotetraose;...	KG:C08242;HM:HMDB0038490;KN:C00001139;KG:C21659;HM:HMDB0038870;HM:HMDB0039174;HM:HMDB0039173;KG:C00182,HM:HMDB0000757;KG:C08248,KN:C00001148;KG:C01810,KG:C02013,KG:C02052,HM:HMDB0001296,HM:HMDB0029931;KN:C00018031;HM:HMDB0039176;KG:C01613,KN:C00001150,HM:HMDB0003553;HM:HMDB0038871;KG:C04034;KG:C04861;KG:C03989,KN:C00050950;HM:HMDB0035323,HM:HMDB0040182		0.0629467	0.0367013
1226	77.78	896.413	-0.260122	-0.260122	[M+NH4]+			-0.260122
1444	86.0958	750.55	-0.400517	-0.262038	[M+H]+	-0.262038	-0.538995					1	C43H75N1O9	Bacteriohopanetetrol-acetylglucosamine	KG:C21120							-0.0596098	0.0366796
1924	101.526	1164.66	-0.419054	-0.262492	[M+CH5N+H]+				-0.575615	-0.262492												0.0624085	0.0393876
2039	102.576	494.327	-0.296466	-0.264091	[M+H]+	-0.264091	-0.328842					1	C31H43N1O4	(3 names) Antibiotic X 14547A;Indanomycin;X 14547A	KN:C00016347							-0.0598026	0.0376447
2056	102.816	659.432	-0.40082	-0.271695	[M+H]+				-0.529945	-0.271695		1	C42H58O6	Fucoxanthin	KG:C08596,KN:C00003773,LM:LMPR01070300,HM:HMDB0002741							0.0625672	0.038714
1241	78.3847	906.673	-0.385138	-0.275446	[M+NH4]+				-0.275446	-0.49483												0.0633243	0.032751
1359	82.7213	637.465	-0.462534	-0.276189	[M+H]+				-0.276189	-0.648879		1	C37H64O8	9-Oxoasimicinone	HM:HMDB0032949							0.0633488	0.0305749
1296	80.5429	510.307	-0.36362	-0.278379	[M+NH4]+	-0.278379	-0.477024	-0.335458				4	C28H36N4O4	(5 names) Mucronine B;Tupichigenin C;(-)-Tupichigenin C;Scutegalin D;Erinacine P	KG:C10010,KN:C00002005;KN:C00033458;KN:C00042989;HM:HMDB0036313		1	C28H36N4O4	Mucronine B	KG:C10010,KN:C00002005		-0.062673	-0.0373518
1316	81.1609	964.716	-0.27906	-0.27906	[M+NH4]+				-0.27906
255	11.7201	1046.33	-0.388653	-0.283024	[M+2H]2+				-0.283024	-0.494281												0.0633202	0.0328526
1485	88.5751	821.237	-0.296355	-0.284415	[M+Na]+	-0.308295	-0.284415															-0.0598247	0.0379932
251	11.7192	413.087	-0.347332	-0.284755	[M+H]+				-0.409908	-0.284755		1	C21H16O9	Arteminorin B	KN:C00047391		1	C21H16O9	Arteminorin B	KN:C00047391		0.0628865	0.0370753
253	11.7197	362.097	-0.286118	-0.285593	[M+H]+				-0.285593	-0.286642												0.0631056	0.03554
2083	103.251	609.272	-0.304762	-0.287397	[M+H]+				-0.322127	-0.287397		4	C35H36N4O6	(5 names) Harderoporphyrin;Epoxypheophorbide a;Scortechinone C;Scortechinone K;(-)-Scortechinone K	HM:HMDB0000683;KG:C21192;KN:C00042969,KN:C00042976,KN:C00042979;KN:C00045066							0.0630514	0.035972
1315	81.1439	969.67	-0.356826	-0.295825	[M+Na]+				-0.295825	-0.417827												0.0632518	0.0340256
258	11.7204	1369.48	-0.401506	-0.298529	[2M+H]+				-0.298529	-0.504483		1	C37H36N2O11	Citbismine C	HM:HMDB0041435							0.0633178	0.0329073
1368	83.0966	647.51	-0.30213	-0.30213	[M+H]+			-0.30213				5	C36H70O9	(5 names) 1-(O-alpha-D-glucopyranosyl)-27-keto-(1,3R,29R)-triacontanetriol;1-(O-alpha-D-glucopyranosyl)-3-keto-(1,27R,29R)-triacontanetriol;SM(d18:1/12:0);PE-Cer(d15:1(4E)/18:0);PE-Cer(d14:1(4E)/19:0)	LM:LMFA13010029;LM:LMFA13010022,LM:LMFA13010024;LM:LMSP03010002,HM:HMDB0012096;LM:LMSP03020015;LM:LMSP03020004
2128	103.939	642.516	-0.305939	-0.305939	[M+H]+	-0.305939
1620	94.4858	545.15	-0.372977	-0.306734	[M+H]+				-0.439221	-0.306734		1	C36H20N2O4	Scytonemin	KN:C00045068		1	C36H20N2O4	Scytonemin	KN:C00045068		0.0628688	0.0371799
46	9.41048	673.634	-0.312224	-0.312224	[M+H]+			-0.312224
216	11.2869	1315.44	-0.430741	-0.31598	[M+H]+				-0.31598	-0.545502		1	C48H82O41	Maltooctaose	HM:HMDB0059935							0.0633313	0.032562
1526	90.7501	505.222	-0.421716	-0.317731	[M+H]+		-0.425599	-0.480466	-0.463069	-0.317731		18	C30H32O7	(20 names) 5-(2,4-dihydroxyphenyl)-6-(3,7-dimethylocta-2,6-dien-1-yl)-9-hydroxy-14,14-dimethyl-4,12,15-trioxatetracyclo[8.5.0.0ﾂｳ,竅ｸ.0ﾂｹﾂｹ,ﾂｹﾂｳ]pentadeca-1(10),2,5,8-tetraen-7-one;Sorocein D;Artocommunol CC;Euch...	HM:HMDB0129841;KN:C00008630,FL:FL4DRNNP0002;KN:C00013457,LM:LMPK12111527,FL:FL3FRNNP0002;KN:C00010071,LM:LMPK12160009,FL:FLIG1LNI0007;HM:HMDB0129836;KN:C00034014;KN:C00013540,LM:LMPK12112299,FL:FL5FACNP0007;HM:HMDB0129839;KN:C00011161,LM:LMPK12112296,FL:FL5FACNP0004;KN:C00005087,LM:LMPK12112294,FL:FL5FACNP0002;KN:C00029734,HM:HMDB0129837;HM:HMDB0129840;KN:C00013460,LM:LMPK12110929,FL:FL3FALNP0018…		18	C30H32O7	(20 names) 5-(2,4-dihydroxyphenyl)-6-(3,7-dimethylocta-2,6-dien-1-yl)-9-hydroxy-14,14-dimethyl-4,12,15-trioxatetracyclo[8.5.0.0ﾂｳ,竅ｸ.0ﾂｹﾂｹ,ﾂｹﾂｳ]pentadeca-1(10),2,5,8-tetraen-7-one;Sorocein D;Artocommunol CC;Euch...	HM:HMDB0129841;KN:C00008630,FL:FL4DRNNP0002;KN:C00013457,LM:LMPK12111527,FL:FL3FRNNP0002;KN:C00010071,LM:LMPK12160009,FL:FLIG1LNI0007;HM:HMDB0129836;KN:C00034014;KN:C00013540,LM:LMPK12112299,FL:FL5FACNP0007;HM:HMDB0129839;KN:C00011161,LM:LMPK12112296,FL:FL5FACNP0004;KN:C00005087,LM:LMPK12112294,FL:FL5FACNP0002;KN:C00029734,HM:HMDB0129837;HM:HMDB0129840;KN:C00013460,LM:LMPK12110929,FL:FL3FALNP0018…		0.036947	-0.00624024
193	10.6482	430.909	-0.544663	-0.318194	[M+H]+	-0.771132		-0.318194														-0.0299077	-0.0719273
115	9.43792	502.118	-0.424194	-0.319144	[M+H]+			-0.529244	-0.319144													0.0335346	-0.0832982
2125	103.914	628.501	-0.319332	-0.319332	[M+H]+	-0.319332						1	C38H65N3O4	(2 names) Ptilomycalin D;(-)-Ptilomycalin D	KN:C00040104
2133	104.024	584.474	-0.441626	-0.324788	[M+H]+	-0.324788	-0.558464															-0.0596595	0.0368645
1658	96.4124	787.668	-0.407085	-0.325942	[M+H]+	-0.325942	-0.488228					3	C45H91N2O6P1	(3 names) SM(d16:1/24:0);SM(d18:0/22:1(13Z));SM(d18:1/22:0)	LM:LMSP03010073;HM:HMDB0012092;LM:LMSP03010006,HM:HMDB0012103							-0.0597366	0.0372072
1862	100.726	789.03	-0.613929	-0.326147	[M+H]+		-0.326147	-0.901711														-0.0366374	-0.0309324
269	11.7283	1198.42	-0.485784	-0.331953	[M+2H]2+				-0.331953	-0.639616												0.0633537	0.0314213
1393	83.9396	1022.76	-0.472908	-0.333341	[M+NH4]+				-0.333341	-0.612474												0.0633495	0.0318338
110	9.43651	192.062	-0.334749	-0.334749	[M+H]+			-0.334749
2108	103.624	818.529	-0.340807	-0.340807	[M+H]+				-0.340807
1308	81.0297	746.518	-0.34474	-0.34474	[M+CH5N+H]+				-0.34474
1429	85.3503	315.195	-0.347801	-0.347801	[M+H]+		-0.347801					55	C20H26O3	(76 names) Mandarone A;6,7-Dehydroroyleanone;Montbretol;6,12-Dihydroxyabieta-5,8,11,13-tetraen-7-one;Kahweol;Jolkinolide A;12-Hydroxy-7-oxo-8,11,13-abietatrien-18-al;3-Hydroxy-2-(3-hydroxy-3-methylbutyl)-5-metho...	KN:C00039729;KN:C00036017;KN:C00030792;HM:HMDB0035602;KN:C00037362;HM:HMDB0040746;KN:C00015424;HM:HMDB0035200;KG:C14999;KN:C00035770;KN:C00022273;KN:C00048646;KN:C00039623;KN:C00035978;KG:C14670;LM:LMPR01090027;KN:C00037957;KG:C09194,KN:C00003488;KN:C00040204;KN:C00040941;KN:C00047921;KN:C00022307;KN:C00023345;KN:C00047642;KN:C00046442;KN:C00050314,HM:HMDB0034712;KN:C00049759;LM:LMPR01090030,LM:L…		55	C20H26O3	(76 names) Mandarone A;6,7-Dehydroroyleanone;Montbretol;6,12-Dihydroxyabieta-5,8,11,13-tetraen-7-one;Kahweol;Jolkinolide A;12-Hydroxy-7-oxo-8,11,13-abietatrien-18-al;3-Hydroxy-2-(3-hydroxy-3-methylbutyl)-5-metho...	KN:C00039729;KN:C00036017;KN:C00030792;HM:HMDB0035602;KN:C00037362;HM:HMDB0040746;KN:C00015424;HM:HMDB0035200;KG:C14999;KN:C00035770;KN:C00022273;KN:C00048646;KN:C00039623;KN:C00035978;KG:C14670;LM:LMPR01090027;KN:C00037957;KG:C09194,KN:C00003488;KN:C00040204;KN:C00040941;KN:C00047921;KN:C00022307;KN:C00023345;KN:C00047642;KN:C00046442;KN:C00050314,HM:HMDB0034712;KN:C00049759;LM:LMPR01090030,LM:L…
1240	78.3662	911.629	-0.416606	-0.35205	[M+Na]+				-0.35205	-0.481163												0.0632613	0.0338948
1673	96.6737	590.312	-0.352284	-0.352284	[M+H]+		-0.352284
81	9.42502	265.015	-0.35403	-0.35403	[M+H]+			-0.35403
1856	100.632	555.347	-0.414464	-0.354811	[M+H]+	-0.354811	-0.474117															-0.0597698	0.0373962
2038	102.573	547.354	-0.392894	-0.356425	[M+H]+	-0.356425	-0.429362					2	C35H42N6	(3 names) (-)-Idiospermuline; Idiospermuline;N-Benzoyl-O-acetylbuxalongifoline	KN:C00026750;KN:C00028649		1	C35H42N6	(2 names) (-)-Idiospermuline; Idiospermuline	KN:C00026750		-0.0597976	0.0375998
176	10.6433	271.188	-0.358044	-0.358044	[M+H]+	-0.358044
1441	85.9707	521.312	-0.36383	-0.36383	[M+Na]+			-0.36383				1	C28H42N4O4	Hemiasterlin B	KN:C00026787
1597	93.5002	775.667	-0.370558	-0.365427	[M+H]+	-0.365427	-0.375689															-0.0598197	0.0378601
717	69.4482	638.302	-0.37137	-0.37137	[M+H]+			-0.37137
1507	89.4255	589.465	-0.39454	-0.39454	[M+H]+		-0.39454
729	69.8806	255.159	-0.438102	-0.394693	[M+H]+			-0.48461	-0.435003	-0.394693		7	C14H22O4	(9 names) Gliocladic acid;Gallicynoic acid A;(+)-Gallicynoic acid A;Russulanorol;Aspergillide A;Maritolide;Nardosinanol H;(-)-Nardosinanol H;2-(2-Hydroxy-4-methylphenyl)-3-(2-methylpropoxy)-1,2-propanediol	KN:C00018425;KN:C00039246;KN:C00031257;KN:C00048614,KN:C00048615;KN:C00041053;KN:C00039829;KN:C00021114		7	C14H22O4	(9 names) Gliocladic acid;Gallicynoic acid A;(+)-Gallicynoic acid A;Russulanorol;Aspergillide A;Maritolide;Nardosinanol H;(-)-Nardosinanol H;2-(2-Hydroxy-4-methylphenyl)-3-(2-methylpropoxy)-1,2-propanediol	KN:C00018425;KN:C00039246;KN:C00031257;KN:C00048614,KN:C00048615;KN:C00041053;KN:C00039829;KN:C00021114		0.0604235	-0.0355904
1864	100.735	280.263	-0.486244	-0.395089	[M+H]+				-0.577398	-0.395089		1	C18H33N1O1	Linoleamide	LM:LMFA08010008,HM:HMDB0062656		1	C18H33N1O1	Linoleamide	LM:LMFA08010008,HM:HMDB0062656		0.0627401	0.0378853
2071	102.978	773.423	-0.428886	-0.396806	[M+H]+				-0.460967	-0.396806												0.0629971	0.0363649
77	9.4205	682.154	-0.44762	-0.397721	[M+H]+			-0.397721	-0.497518													0.0310771	-0.0873516
6	9.38507	629.068	-0.599741	-0.398481	[M+H]+			-0.801001	-0.398481													0.0351514	-0.0800325
24	9.40576	610.214	-0.477629	-0.398582	[M+H]+				-0.398582	-0.556676		2	C28H40N3O7Br1	(2 names) Geodiamolide M;Geodiamolide P	KN:C00049549;KN:C00049552							0.0632893	0.0334636
1045	73.4436	405.357	-0.42608	-0.399407	[M+H]+	-0.452752	-0.399407															-0.059825	0.0381155
233	11.6932	437.061	-0.477604	-0.400061	[M+H]+				-0.555146	-0.400061												0.0628059	0.0375362
1467	87.2964	886.487	-0.434687	-0.401346	[M+H]+				-0.401346	-0.468027												0.0631954	0.0346949
1647	95.7356	329.16	-0.403449	-0.403449	[M+H]+				-0.403449			11	C16H24O7	(15 names) Xylaroside B;(+)-Xylaroside B;7-Hydroxythymol 3-O-beta-D-glucopyranoside;Thymoquinol 2-O-beta-glucopyranoside;(-)-Thymoquinol 2-O-beta-glucopyranoside;Rhododendrin;Prostaglandin M;Cymorcin monoglucosi...	KN:C00034342;KN:C00050756,HM:HMDB0039385;KN:C00037916;KG:C09965,KN:C00003014,KN:C00030192;LM:LMFA03010194;HM:HMDB0029777;KN:C00034341;LM:LMFA03010221;LM:LMFA03010032;KN:C00037917;HM:HMDB0040465		11	C16H24O7	(15 names) Xylaroside B;(+)-Xylaroside B;7-Hydroxythymol 3-O-beta-D-glucopyranoside;Thymoquinol 2-O-beta-glucopyranoside;(-)-Thymoquinol 2-O-beta-glucopyranoside;Rhododendrin;Prostaglandin M;Cymorcin monoglucosi...	KN:C00034342;KN:C00050756,HM:HMDB0039385;KN:C00037916;KG:C09965,KN:C00003014,KN:C00030192;LM:LMFA03010194;HM:HMDB0029777;KN:C00034341;LM:LMFA03010221;LM:LMFA03010032;KN:C00037917;HM:HMDB0040465
821	71.7302	267.123	-0.40535	-0.40535	[M-H2O+H]+					-0.40535		4	C14H20O6	(4 names) 2-Phenylethyl beta-D-glucopyranoside;Karalicin;1-(R)-Phenylethyl beta-D-glucopyranoside;Clonostachydiol	KN:C00029468,HM:HMDB0029819;KN:C00016202,LM:LMFA05000671;KN:C00029356;KN:C00016790		4	C14H20O6	(4 names) 2-Phenylethyl beta-D-glucopyranoside;Karalicin;1-(R)-Phenylethyl beta-D-glucopyranoside;Clonostachydiol	KN:C00029468,HM:HMDB0029819;KN:C00016202,LM:LMFA05000671;KN:C00029356;KN:C00016790
223	11.5018	558.088	-0.540402	-0.406399	[M+H]+				-0.674405	-0.406399												0.0624963	0.0390235
2138	104.08	540.447	-0.409469	-0.409469	[M+H]+	-0.409469
2169	104.373	593.277	-0.432287	-0.412491	[M+H]+				-0.412491	-0.452083		3	C35H36N4O5	(4 names) Pheophorbide a;Scortechinone B;(-)-Scortechinone B;Moreollic acid	KG:C18021,KN:C00036413,KN:C00048505;KN:C00042968,KN:C00042972;KN:C00032031							0.0631608	0.0350452
125	9.44165	257.977	-0.414597	-0.414597	[M+H]+			-0.414597
218	11.2986	846.309	-0.510525	-0.415903	[M+NH4]+				-0.415903	-0.605147		4	C30H52O26	(4 names) Lantanose A;Verbascose;Amylopectin;Cellopentaose	KN:C00051200;KG:C08252,KN:C00001154;KG:C00317,HM:HMDB0003255;KG:C06218,KG:C02101,HM:HMDB0012254		4	C30H52O26	(4 names) Lantanose A;Verbascose;Amylopectin;Cellopentaose	KN:C00051200;KG:C08252,KN:C00001154;KG:C00317,HM:HMDB0003255;KG:C06218,KG:C02101,HM:HMDB0012254		0.0633132	0.0330087
238	11.7142	1053.81	-0.426332	-0.419715	[M+2H]2+				-0.432949	-0.419715												0.0630836	0.0357209
224	11.5066	527.158	-0.438131	-0.419917	[M+Na]+				-0.456346	-0.419917		28	C18H32O16	(29 names) Galactotriose;;1-Kestose;alpha-D-Glucopyranosyl-(1->6)-alpha-D-glucopyranosyl-(1->2)-D-glucose;3-beta-Gentiobiosylglucose;beta-D-Galactopyranosyl-(1->3)-beta-D-galactopyranosyl-(1->6)-D-galactose;Umbe...	KG:C03200,KG:C07283,KG:C00771,HM:HMDB0029922;KG:C01698;KG:C03661,KN:C00048937,HM:HMDB0011729;HM:HMDB0039704;HM:HMDB0039703;HM:HMDB0038853;KG:C08251,KN:C00001153,HM:HMDB0033748;KG:C03848,KN:C00001144;KG:C21454,KG:C21335,HM:HMDB0040984;HM:HMDB0003539;KG:C08243,KN:C00001141,HM:HMDB0011730;HM:HMDB0029930;HM:HMDB0038851;KG:C00492,KG:C08239,KN:C00001135,KN:C00001145,HM:HMDB0003213,HM:HMDB0034072;HM:HMD…		28	C18H32O16	(29 names) Galactotriose;;1-Kestose;alpha-D-Glucopyranosyl-(1->6)-alpha-D-glucopyranosyl-(1->2)-D-glucose;3-beta-Gentiobiosylglucose;beta-D-Galactopyranosyl-(1->3)-beta-D-galactopyranosyl-(1->6)-D-galactose;Umbe...	KG:C03200,KG:C07283,KG:C00771,HM:HMDB0029922;KG:C01698;KG:C03661,KN:C00048937,HM:HMDB0011729;HM:HMDB0039704;HM:HMDB0039703;HM:HMDB0038853;KG:C08251,KN:C00001153,HM:HMDB0033748;KG:C03848,KN:C00001144;KG:C21454,KG:C21335,HM:HMDB0040984;HM:HMDB0003539;KG:C08243,KN:C00001141,HM:HMDB0011730;HM:HMDB0029930;HM:HMDB0038851;KG:C00492,KG:C08239,KN:C00001135,KN:C00001145,HM:HMDB0003213,HM:HMDB0034072;HM:HMD…		0.0630454	0.036017
190	10.6478	1178.78	-0.60286	-0.422936	[M+Na]+	-0.782783		-0.422936														-0.0304695	-0.0706117
267	11.7273	868.278	-0.439088	-0.423916	[M+2H]2+				-0.45426	-0.423916												0.0630557	0.0359398
1487	88.5865	799.256	-0.528662	-0.423958	[M+H]+	-0.423958	-0.633367															-0.0596786	0.0369415
226	11.554	1009.35	-0.454396	-0.424663	[M+H]+				-0.484128	-0.424663												0.0630044	0.0363139
237	11.7097	697.22	-0.429333	-0.426913	[M+2H]2+				-0.431753	-0.426913												0.0630967	0.0356143
1850	100.533	1064.6	-0.445912	-0.437556	[M+H]+				-0.437556	-0.454269												0.0631291	0.0353377
1669	96.6538	520.263	-0.638877	-0.43789	[M+H]+	-0.564091		-0.914649		-0.43789												-0.0028334	-0.00198904
1919	101.505	1155.6	-0.552289	-0.439149	[M+Na]+				-0.439149	-0.66543												0.0633352	0.0324436
1452	86.3732	482.334	-0.439995	-0.439995	[M+2H]2+			-0.439995
264	11.7243	523.187	-0.512951	-0.443976	[M+H]+				-0.443976	-0.581927												0.0632743	0.0337048
796	71.6831	794.452	-0.450863	-0.450863	[M+H]+				-0.450863			1	C39H63N5O12	(2 names) Onnamide A;Onnamide	KG:C15762
1328	81.473	562.302	-0.503576	-0.452855	[M+H]+	-0.452855	-0.554298					2	C31H39N5O5	(2 names) Ergocornine;Ergoptine	KG:C09162,KN:C00001719,KN:C00011230;KN:C00011229		2	C31H39N5O5	(2 names) Ergocornine;Ergoptine	KG:C09162,KN:C00001719,KN:C00011230;KN:C00011229		-0.0597791	0.0374572
1890	101.166	501.452	-0.5541	-0.452904	[M+H]+				-0.452904	-0.655296												0.0633234	0.0327754
1454	86.3787	1037.59	-0.456326	-0.456326	[M+H]+			-0.456326
271	11.7349	1071.32	-0.476844	-0.467491	[M+H]+				-0.467491	-0.486197												0.0631323	0.0353088
2042	102.703	690.41	-0.926964	-0.477689	[M+H]+	-0.477689			-1.37624			1	C34H59N1O13	Fumonisin B4	LM:LMSP01080025,HM:HMDB0040968							-0.00925772	0.0016376
1506	89.4241	892.418	-0.505703	-0.493255	[M+CH5N+H]+				-0.51815	-0.493255												0.0630635	0.0358796
1279	79.8898	982.45	-0.494429	-0.494429	[M+NH4]+			-0.494429
1455	86.3884	980.688	-0.508072	-0.508072	[M+NH4]+			-0.508072
222	11.4881	549.14	-0.647355	-0.508451	[M+Na]+				-0.786258	-0.508451		1	C28H22N4O7	(2 names) (-)-Indocarbazostatin B;Indocarbazostatin B	KN:C00015229							0.0624261	0.0393162
272	11.7462	1039.34	-0.540028	-0.515148	[M+2H]2+				-0.564908	-0.515148												0.0630185	0.0362142
1151	75.5959	848.631	-0.526034	-0.526034	[M+NH4]+				-0.526034
817	71.7251	581.261	-0.576667	-0.528552	[M+H]+	-0.624783				-0.528552		1	C29H40O12	Hydrangenoside E	KN:C00044812							-0.000328379	0.0581897
1235	78.0411	1176.51	-0.556222	-0.53775	[M+H]+	-0.574693	-0.53775															-0.0598254	0.038059
2158	104.277	734.412	-0.629702	-0.541802	[M+H]+				-0.717602	-0.541802												0.0627278	0.0379482
1830	100.391	489.332	-0.710437	-0.54181	[M+H]+	-0.54181	-0.879064															-0.0594366	0.0361422
1920	101.52	1203.67	-0.699351	-0.54881	[M+H]+				-0.54881	-0.849891												0.0633539	0.0310937
141	9.46448	749.155	-0.548829	-0.548829	[M+H]+			-0.548829				2	C33H32O20	(2 names) Quercetin 3-(2'''-galloylglucosyl)-(1->2)-alpha-L-arabinofuranoside;19-Bromoaplysiatoxin	KN:C00013870,LM:LMPK12110568,FL:FL5FACGS0098;KG:C16770
262	11.7218	878.282	-0.581771	-0.563	[M+H]+				-0.563	-0.600541												0.0631614	0.0350393
170	10.6405	668.87	-0.645826	-0.569459	[M+2Na]2+	-0.722194		-0.569459				2	C69H115N1O17P2	(2 names) beta-D-Glucosyl-1,4-N-acetyl-D-glucosaminyldiphosphoundecaprenol;beta-D-Gal-(1->3)-alpha-D-GlcNAc-diphospho-ditrans,octacis-undecaprenol	KG:C20618,KG:C04830;KG:C20617,KG:C21780,KG:C20619,KG:C21493							-0.0318123	-0.0671204
1540	90.9682	835.725	-0.81965	-0.579564	[M+H]+	-0.579564	-1.05974															-0.0590121	0.0351281
911	72.731	565.602	-0.588421	-0.588421	[M+H]+			-0.588421
1853	100.543	1050.59	-0.595257	-0.592706	[M+NH4]+				-0.597807	-0.592706												0.0630957	0.0356224
259	11.7205	1225.38	-0.682578	-0.596448	[M+H]+				-0.768708	-0.596448												0.0627259	0.0379579
1922	101.525	1217.68	-0.652345	-0.608692	[M+H]+				-0.695999	-0.608692												0.0629363	0.0367679
1595	93.413	1136.51	-0.612001	-0.612001	[M+H]+				-0.612001
2241	105.163	637.663	-0.613426	-0.613426	[M+H]+					-0.613426
162	10.6366	600.882	-0.70675	-0.620685	[M+2Na]2+	-0.792814		-0.620685														-0.0316541	-0.0675598
2	9.32683	480.487	-0.622259	-0.622259	[M+H]+				-0.622259
2013	102.306	664.607	-0.624877	-0.624877	[M+H]+	-0.624877
161	10.6365	736.858	-0.627387	-0.627387	[M+2H]2+			-0.627387
228	11.6072	900.205	-0.708124	-0.635548	[M+H]+				-0.7807	-0.635548												0.0627922	0.0376107
1921	101.523	1133.61	-0.635775	-0.635775	[M+H]+				-0.635775
2176	104.441	787.439	-0.71441	-0.646093	[M+H]+				-0.782726	-0.646093												0.0628129	0.0374978
248	11.7189	1049.34	-0.655113	-0.653516	[M+H]+				-0.656709	-0.653516												0.0630987	0.0355975
1225	77.7704	901.369	-0.657429	-0.657429	[M+Na]+			-0.657429
1940	101.807	1162.64	-0.658292	-0.658292	[M+H]+				-0.658292
220	11.3983	689.211	-0.658518	-0.658518	[M+Na]+				-0.658518			18	C24H42O21	(21 names) Lychnose;1F-alpha-D-Galactosylraffinose;Bifurcose;Lychnose;alpha-Isomaltosyl-1,3-isomaltose;Neobifurcose;3-beta-Cellobiosylcellobiose;3-beta-Glucosylcellotriose;Glycogen;Sesamose;Mannan;Maltotetraose;...	KG:C08242;HM:HMDB0038490;KN:C00001139;KG:C21659;HM:HMDB0038870;HM:HMDB0039174;HM:HMDB0039173;KG:C00182,HM:HMDB0000757;KG:C08248,KN:C00001148;KG:C01810,KG:C02013,KG:C02052,HM:HMDB0001296,HM:HMDB0029931;KN:C00018031;HM:HMDB0039176;KG:C01613,KN:C00001150,HM:HMDB0003553;HM:HMDB0038871;KG:C04034;KG:C04861;KG:C03989,KN:C00050950;HM:HMDB0035323,HM:HMDB0040182		18	C24H42O21	(21 names) Lychnose;1F-alpha-D-Galactosylraffinose;Bifurcose;Lychnose;alpha-Isomaltosyl-1,3-isomaltose;Neobifurcose;3-beta-Cellobiosylcellobiose;3-beta-Glucosylcellotriose;Glycogen;Sesamose;Mannan;Maltotetraose;...	KG:C08242;HM:HMDB0038490;KN:C00001139;KG:C21659;HM:HMDB0038870;HM:HMDB0039174;HM:HMDB0039173;KG:C00182,HM:HMDB0000757;KG:C08248,KN:C00001148;KG:C01810,KG:C02013,KG:C02052,HM:HMDB0001296,HM:HMDB0029931;KN:C00018031;HM:HMDB0039176;KG:C01613,KN:C00001150,HM:HMDB0003553;HM:HMDB0038871;KG:C04034;KG:C04861;KG:C03989,KN:C00050950;HM:HMDB0035323,HM:HMDB0040182
146	9.5928	610.213	-0.660796	-0.660796	[M+H]+				-0.660796			2	C28H40N3O7Br1	(2 names) Geodiamolide M;Geodiamolide P	KN:C00049549;KN:C00049552
215	11.2787	851.264	-0.671638	-0.671638	[M+Na]+				-0.671638			4	C30H52O26	(4 names) Lantanose A;Verbascose;Amylopectin;Cellopentaose	KN:C00051200;KG:C08252,KN:C00001154;KG:C00317,HM:HMDB0003255;KG:C06218,KG:C02101,HM:HMDB0012254		4	C30H52O26	(4 names) Lantanose A;Verbascose;Amylopectin;Cellopentaose	KN:C00051200;KG:C08252,KN:C00001154;KG:C00317,HM:HMDB0003255;KG:C06218,KG:C02101,HM:HMDB0012254
145	9.54066	839.805	-0.672278	-0.672278	[M+H]+			-0.672278
179	10.6441	1246.76	-0.678401	-0.678401	[M+H]+			-0.678401
244	11.7164	542.142	-0.679818	-0.679818	[M+H]+				-0.679818			1	C26H21N1O5F6	Acrinathrin	KG:C18408
3	9.36511	690.391	-0.684494	-0.684494	[M+H]+	-0.684494
1925	101.527	789.035	-0.736961	-0.685616	[M+H]+		-0.788307	-0.685616														-0.0329344	-0.0472243
2246	105.172	370.835	-0.692661	-0.692661	[M+H]+					-0.692661
229	11.615	864.321	-0.73786	-0.700519	[M+H]+				-0.775201	-0.700519												0.0629568	0.0366362
2079	103.12	949.584	-0.715168	-0.715168	[M+H]+				-0.715168
1942	101.818	1148.63	-0.716792	-0.716792	[M+H]+				-0.716792
275	11.8427	775.136	-0.717832	-0.717832	[M+H]+				-0.717832
888	72.5936	749.154	-0.732896	-0.732896	[M+H]+			-0.732896				2	C32H46O10Br2	(2 names) 19-Bromoaplysiatoxin;Quercetin 3-(2'''-galloylglucosyl)-(1->2)-alpha-L-arabinofuranoside	KG:C16770;KN:C00013870,LM:LMPK12110568,FL:FL5FACGS0098
2025	102.485	789.046	-0.737995	-0.737995	[M+H]+				-0.737995
2242	105.164	169.977	-0.738955	-0.738955	[M+H]+					-0.738955
174	10.6415	804.846	-0.739576	-0.739576	[M+2H]2+			-0.739576
159	10.6338	872.833	-0.740166	-0.740166	[M+2H]2+			-0.740166
878	72.4888	445.223	-0.740283	-0.740283	[M+H]+				-0.740283			15	C25H32O7	(17 names) Nigrolineaxanthone P;[4S-[4alpha(Z),4aalpha,5alpha,6alpha(Z),8aalpha]]-4,4a,5,6,7,8,8a,9-Octahydro-3,4a-dimethyl-4,6-bis[(2-methyl-1-oxo-2-butenyl)oxy]-naphtho[2,3-b]furan-5-carboxylic acid;Anthoptili...	KN:C00044964;KN:C00017307;KN:C00046616;KN:C00022547;KN:C00022542;KN:C00049344,LM:LMFA03120018;KN:C00022569;KN:C00022546,KN:C00022548;KN:C00050811;KN:C00044155;KN:C00022562;HM:HMDB0030156;KN:C00043274;KN:C00012194;KN:C00041101
2135	104.055	920.488	-0.808704	-0.808704	[M+H]+	-0.808704
231	11.6307	964.285	-0.899444	-0.814434	[M+H]+				-0.984454	-0.814434												0.0626795	0.0381893
230	11.6303	622.167	-0.816055	-0.816055	[M+H]+				-0.816055
227	11.5998	871.252	-0.838434	-0.838434	[M+H]+				-0.838434
178	10.6437	1314.75	-0.850179	-0.850179	[M+Na]+			-0.850179				2	C69H115N1O17P2	(2 names) beta-D-Glucosyl-1,4-N-acetyl-D-glucosaminyldiphosphoundecaprenol;beta-D-Gal-(1->3)-alpha-D-GlcNAc-diphospho-ditrans,octacis-undecaprenol	KG:C20618,KG:C04830;KG:C20617,KG:C21780,KG:C20619,KG:C21493
1657	96.364	520.263	-0.859995	-0.859995	[M+H]+					-0.859995
1705	97.4201	1136.62	-0.883174	-0.883174	[M+NH4]+				-0.883174
2239	105.16	354.318	-0.944684	-0.944684	[M+H]+	-0.944684
1972	102.098	788.991	-1.04058	-0.953579	[M+H]+			-0.953579	-1.12758													0.0299541	-0.0889049
2020	102.372	640.561	-1.67124	-1.67124	[M+H]+			-1.67124
153	10.6307	940.821	-1.81586	-1.81586	[M+2H]2+			-1.81586
a The peak intensity was represented as a log10-transformed and median-centered value.
b KEGG, KNApSAcK, HMDB, LIPID MAPS and the flavonoid database (http://metabolomics.jp/wiki/Category:FL) were used for the search. A mass tolerance designated in the parentheses was given.
# Results: Number of unique constitutional isomers.
Top formula: The formula of the compounds of the nearest mass values to the queried mass.
Annotation: The names of the candidate compounds. When multiple names were found, the number of the unique name is designated with the parentheses at the beginning of the names.
The names were concatenated with semi colon ";". The text is truncated if it exceeded 200 characters.
Compound IDs: The IDs of the candidate compounds found in each database. The abbreviations represents as follows: KG, KEGG; KN, KNApSAcK; HM, HMDB; LM, LIPID MAPS; FL, the flavonoid database.
c Loadings of the PCA result shown in Supplementary Figure 3B. The peak with blank value was filtred out prior to PCA by SIMCA software due to a small variance of the peak intensity in the samples.
