# Supplementary material for: Metabolome Analysis Identified Okaramines in the Soybean Rhizosphere as a Legacy of Hairy Vetch
Source: Front Genet. 2020 Feb 24;11:114. doi: 10.3389/fgene.2020.00114 (PMC7049541; doi:10.3389/fgene.2020.00114)
Supplement: Supplementary file 3 [file Table_2.xlsx]

## Sheet: Sheet1
Supplementary Table 2. Mineral contents of rhizosphere soils.
Sample	Total C	Total N	Inorganic N			Exchangeable cation			CEC	Base sat.
	(%)	(%)	(mg N kg–1)			(cmolc kg–1)			(cmolc kg–1)	(%)
			NH4+	NO3–		K	Ca	Mg
TUAT-RH	2.18	0.099	99	5.4		0.47	11.6	5.23	25.4	68
TUAT-RZ	1.91	0.102	88	13.7		0.49	11.65	5.18	26.1	66
Kazusa	2.06	0.115	365	59.8		2.39	30.2	4.82	27.4	137
KUAS-F	1.88	0.183	2.1	49.5		0.6	7.45	1.82	10.2	97
KUAS-R	1.73	0.159	2.9	87.2		0.62	8.6	2.09	11.4	99
