# Supplementary material for: Metabolome Analysis Identified Okaramines in the Soybean Rhizosphere as a Legacy of Hairy Vetch
Source: Front Genet. 2020 Feb 24;11:114. doi: 10.3389/fgene.2020.00114 (PMC7049541; doi:10.3389/fgene.2020.00114)
Supplement: Supplementary file 4 [file Table_3.xlsx]

## Sheet: Sheet1
Supplementary Table 3 The selected 33 peaks which were specifically detectedi in TUAT soils and absent in other soils.
No	Average retention time (min)	Average m/z value	Average peak intensity a	Max peak intensity a	Adduct ion	Peak intensity a						Annotation by compound database search (5 ppm) b					Annotation by compound database search (1 ppm) b					PCA loading c
						TUAT-RH	TUAT-RZ	Kazusa	KUAS-F	KUAS-R		#Results	Top formula	Annotation	Compound IDs		#Results	Top formula	Annotation	Compound IDs		Component 1	Component 2
1794	100.264	507.108	0.418377	0.451407	[M+H]+	0.385346	0.451407					4	C30H18O8	(4 names) Cassiamin C;Protohypericin;Kudzuisoflavone A;Kudzuisoflavone B	KG:C10308,KN:C00002800;KN:C00034650,HM:HMDB0034180;KN:C00006566;KN:C00006567		4	C30H18O8	(4 names) Cassiamin C;Protohypericin;Kudzuisoflavone A;Kudzuisoflavone B	KG:C10308,KN:C00002800;KN:C00034650,HM:HMDB0034180;KN:C00006566;KN:C00006567		-0.0598252	0.0380976
1518	90.0061	316.285	0.00372927	0.425619	[M+H]+	0.425619	-0.41816					2	C18H37N1O3	(2 names) Dehydrophytosphingosine;6-hydroxysphingosine	LM:LMSP01030002,LM:LMSP01080009,HM:HMDB0038057;LM:LMSP01080003		2	C18H37N1O3	(2 names) Dehydrophytosphingosine;6-hydroxysphingosine	LM:LMSP01030002,LM:LMSP01080009,HM:HMDB0038057;LM:LMSP01080003		-0.0586107	0.0343401
1816	100.333	344.316	-0.0390339	0.296967	[M+H]+	0.296967	-0.375035															-0.0590031	0.035109
1889	101.14	370.332	-0.185416	0.268961	[M+H]+	0.268961	-0.639793					5	C22H43N1O3	(7 names) N-palmitoyl leucine;Aplidiasphingosine;N-palmitoyl isoleucine;Semiplenamide F;(-)-Semiplenamide F;;N-stearoyl GABA	LM:LMFA08020115;LM:LMSP01080016;LM:LMFA08020112;KN:C00034682;LM:LMFA08020106,HM:HMDB0062341		5	C22H43N1O3	(7 names) N-palmitoyl leucine;Aplidiasphingosine;N-palmitoyl isoleucine;Semiplenamide F;(-)-Semiplenamide F;;N-stearoyl GABA	LM:LMFA08020115;LM:LMSP01080016;LM:LMFA08020112;KN:C00034682;LM:LMFA08020106,HM:HMDB0062341		-0.0582439	0.0336952
1270	79.3938	288.253	-0.0853975	0.245551	[M+H]+	0.245551	-0.416346					2	C16H33N1O3	(2 names) Lauroyl diethanolamide;Prosopinine	LM:LMFA08040058,HM:HMDB0032358;LM:LMSP01080049		2	C16H33N1O3	(2 names) Lauroyl diethanolamide;Prosopinine	LM:LMFA08040058,HM:HMDB0032358;LM:LMSP01080049		-0.0590005	0.0351036
2180	104.458	644.432	0.161538	0.167474	[M+H]+	0.167474	0.155601															-0.0598198	0.0378621
1065	74.1848	434.207	0.0651594	0.124843	[M+H]+	0.00547568	0.124843															-0.059818	0.0382927
2183	104.472	630.452	-0.101856	0.109035	[M+H]+	0.109035	-0.312747															-0.0594571	0.0361998
1369	83.1906	525.286	-0.0549194	0.0864678	[M+H]+	0.0864678	-0.196307					3	C32H36N4O3	(5 names) Okaramine L;Okaramine C;(+)-Okaramine C;Fellutanine D;(-)-Fellutanine D	KN:C00026930;KN:C00026640;KN:C00047044		3	C32H36N4O3	(5 names) Okaramine L;Okaramine C;(+)-Okaramine C;Fellutanine D;(-)-Fellutanine D	KN:C00026930;KN:C00026640;KN:C00047044		-0.0596479	0.0368193
1403	84.7316	411.228	-0.124179	0.0630088	[M+H]+	0.0630088	-0.311368					2	C24H30N2O4	(4 names) Ajmalinimine;17,21-O,O-Diacetylajmaline;17,21-Diacetylajmaline; Diacetylajmaline	KN:C00024314;KN:C00024287,KN:C00024309		2	C24H30N2O4	(4 names) Ajmalinimine;17,21-O,O-Diacetylajmaline;17,21-Diacetylajmaline; Diacetylajmaline	KN:C00024314;KN:C00024287,KN:C00024309		-0.0595231	0.0363948
1253	78.8284	567.26	-0.0154297	0.0166995	[M+H]+	-0.0475589	0.0166995					3	C33H34N4O5	(5 names) Okaramine B;Swietmanin I;(+)-Swietmanin I;Granatumin C;(+)-Granatumin C	KN:C00011255;KN:C00048184;KN:C00047910		1	C33H34N4O5	Okaramine B	KN:C00011255		-0.059825	0.0381214
1945	101.83	403.263	-0.00424374	0.0154882	[M+H]+	-0.0239757	0.0154882															-0.0598253	0.0380369
1629	95.1736	521.123	-0.0522782	-0.0377573	[M+H]+	-0.0377573	-0.0667991															-0.0598159	0.0377976
1162	75.83	568.326	-0.163815	-0.108745	[M+H]+	-0.108745	-0.218884					4	C33H45N1O7	(5 names) Leueantine D;(+)-Leueantine D;14-O-benzoylperegrine;14-O-Cinnamoylneoline;PS(10:0/10:0)	KN:C00044870;KN:C00027689;KN:C00031504;LM:LMGP03010022							-0.0597826	0.0374817
1402	84.7153	807.693	-0.160174	-0.1402	[M+H]+	-0.180148	-0.1402															-0.0598253	0.0380465
1334	81.6478	521.255	-0.211647	-0.147003	[M+H]+	-0.276291	-0.147003					2	C32H32N4O3	(3 names) Okaramine A;(+)-Okaramine A;2-(2,4-dihydroxy-5-methoxyphenyl)-3-(3,7-dimethylocta-2,6-dien-1-yl)-5,7-dihydroxy-6-(3-methylbut-2-en-1-yl)-4H-chromen-4-one	KN:C00011254,KN:C00026927;HM:HMDB0129783		1	C32H32N4O3	(2 names) Okaramine A;(+)-Okaramine A	KN:C00011254,KN:C00026927		-0.0598122	0.038367
2007	102.291	511.39	-0.174276	-0.15423	[M+H]+	-0.15423	-0.194322															-0.0598124	0.037751
1440	85.9524	807.693	-0.209763	-0.180151	[M+H]+	-0.180151	-0.239374															-0.0598056	0.037675
1739	98.5665	555.347	-0.250737	-0.239489	[M+H]+	-0.239489	-0.261986															-0.059817	0.0378149
1444	86.0958	750.55	-0.400517	-0.262038	[M+H]+	-0.262038	-0.538995					1	C43H75N1O9	Bacteriohopanetetrol-acetylglucosamine	KG:C21120							-0.0596098	0.0366796
2039	102.576	494.327	-0.296466	-0.264091	[M+H]+	-0.264091	-0.328842					1	C31H43N1O4	(3 names) Antibiotic X 14547A;Indanomycin;X 14547A	KN:C00016347							-0.0598026	0.0376447
1485	88.5751	821.237	-0.296355	-0.284415	[M+Na]+	-0.308295	-0.284415															-0.0598247	0.0379932
2133	104.024	584.474	-0.441626	-0.324788	[M+H]+	-0.324788	-0.558464															-0.0596595	0.0368645
1658	96.4124	787.668	-0.407085	-0.325942	[M+H]+	-0.325942	-0.488228					3	C45H91N2O6P1	(3 names) SM(d16:1/24:0);SM(d18:0/22:1(13Z));SM(d18:1/22:0)	LM:LMSP03010073;HM:HMDB0012092;LM:LMSP03010006,HM:HMDB0012103							-0.0597366	0.0372072
1856	100.632	555.347	-0.414464	-0.354811	[M+H]+	-0.354811	-0.474117															-0.0597698	0.0373962
2038	102.573	547.354	-0.392894	-0.356425	[M+H]+	-0.356425	-0.429362					2	C35H42N6	(3 names) (-)-Idiospermuline; Idiospermuline;N-Benzoyl-O-acetylbuxalongifoline	KN:C00026750;KN:C00028649		1	C35H42N6	(2 names) (-)-Idiospermuline; Idiospermuline	KN:C00026750		-0.0597976	0.0375998
1597	93.5002	775.667	-0.370558	-0.365427	[M+H]+	-0.365427	-0.375689															-0.0598197	0.0378601
1045	73.4436	405.357	-0.42608	-0.399407	[M+H]+	-0.452752	-0.399407															-0.059825	0.0381155
1487	88.5865	799.256	-0.528662	-0.423958	[M+H]+	-0.423958	-0.633367															-0.0596786	0.0369415
1328	81.473	562.302	-0.503576	-0.452855	[M+H]+	-0.452855	-0.554298					2	C31H39N5O5	(2 names) Ergocornine;Ergoptine	KG:C09162,KN:C00001719,KN:C00011230;KN:C00011229		2	C31H39N5O5	(2 names) Ergocornine;Ergoptine	KG:C09162,KN:C00001719,KN:C00011230;KN:C00011229		-0.0597791	0.0374572
1235	78.0411	1176.51	-0.556222	-0.53775	[M+H]+	-0.574693	-0.53775															-0.0598254	0.038059
1830	100.391	489.332	-0.710437	-0.54181	[M+H]+	-0.54181	-0.879064															-0.0594366	0.0361422
1540	90.9682	835.725	-0.81965	-0.579564	[M+H]+	-0.579564	-1.05974															-0.0590121	0.0351281
a The peak intensity was represented as a log10-transformed and median-centered value.
b KEGG, KNApSAcK, HMDB, LIPID MAPS and the flavonoid database (http://metabolomics.jp/wiki/Category:FL) were used for the search. A mass tolerance designated in the parentheses was given.
# Results: Number of unique constitutional isomers.
Top formula: The formula of the compounds of the nearest mass values to the queried mass.
Annotation: The names of the candidate compounds. When multiple names were found, the number of the unique name is designated with the parentheses at the beginning of the names.
The names were concatenated with semi colon ";". The text is truncated if it exceeded 200 characters.
Compound IDs: The IDs of the candidate compounds found in each database. The abbreviations represents as follows: KG, KEGG; KN, KNApSAcK; HM, HMDB; LM, LIPID MAPS; FL, the flavonoid database.
c Loadings of the PCA result shown in Supplementary Figure 3B
